# Supplementary material for: Complementary Food Ingredients Alter Infant Gut Microbiome Composition and Metabolism In Vitro
Source: Microorganisms. 2021 Oct 3;9(10):2089. doi: 10.3390/microorganisms9102089 (PMC8540059; doi:10.3390/microorganisms9102089)
Supplement: Supplementary file 1 [file microorganisms-09-02089-s001.zip]

Archive with 1 entries (1 files):
- microorganisms-1361904-supplementary-final.xlsx
