# Supplementary material for: Complementary Food Ingredients Alter Infant Gut Microbiome Composition and Metabolism In Vitro
Source: Microorganisms. 2021 Oct 3;9(10):2089. doi: 10.3390/microorganisms9102089 (PMC8540059; doi:10.3390/microorganisms9102089)
Supplement: Supplementary file 1 [file microorganisms-09-02089-s001.zip › microorganisms-1361904-supplementary-final.xlsx]

## Sheet: Table S1
Table S1. Details of the infants donating the feces.
Code	Age (months)	Birth mode	Feed until six weeks of age	CF Start Age (months)
W015	5.2	V	BF	4.6
W013	5.9	C	BF	3.9
W011	6	V	BF	4.3
W010	6.5	V	BF	4.4
W004	6.5	C	BF	5.1
W016	6.9	C	BF & S26 GOLD (50:50)	5.3
W009	7.1	V	BF	5
W012	7.3	V	BF	5.5
W006	7.5	V	S-26 GOLD	5.8
W003	8.5	C	BF	4.3
W007	8.7	V	BF	5.8
W005	9.1	V	BF	5.7
W002	9.8	V	BF	5.3
W008	12.3	V	BF	5.9
C= Caesarian; V= Vaginal; BF= breast milk fed; S26 Gold = S26 GOLD formula feed, Wyeth Nutrition®, Nestle, New Zealand.
CF = Complementary food

## Sheet: Table S2
Table S2. Organic acid concentrations during the course of fermentation.
		Formate		Lactate		Acetate		Propionate		Butyrate		Valerate		Hexanoate		Isobuyrate		Isovalerate		Succinate
Substrate ID	Substrate	Mean	Tukey's 95% confidence intervals	Mean	Tukey's 95% confidence intervals	Mean	Tukey's 95% confidence intervals	Mean	Tukey's 95% confidence intervals	Mean	Tukey's 95% confidence intervals	Mean	Tukey's 95% confidence intervals	Mean	Tukey's 95% confidence intervals	Mean	Tukey's 95% confidence intervals	Mean	Tukey's 95% confidence intervals	Mean	Tukey's 95% confidence intervals
	0 h
1	Instant whole milk powder	0.918	a	5.51	a	2.614	a	0.4	a	4	c	0.1		3.4764	c	0.3		0.1		0.4018	a
2	Whole milk powder	1.463	ab	2.06	a	3.278	a	0.4	a	2.778	b	0.1		2.738	b	0.3		0.1		0.3685	a
3	Blackcurrant powder	0.92	a	0.86	a	3.541	a	0.4	a	1	a	0.1		0.0997	a	0.3		0.1		1.0985	ab
4	Boysenberry powder	0.898	a	0.82	a	4.143	a	0.4	a	1	a	0.1		0.0997	a	0.3		0.1		0.7118	ab
5	Blueberry powder	0.971	a	14.37	ab	12.069	ab	0.4	a	1	a	0.1		0.0997	a	0.3		0.1		0.8135	ab
6	Blueberry powder, premium	1.023	a	19.71	ab	9.659	a	0.4	a	1	a	0.1		0.0997	a	0.3		0.1		0.4885	a
7	Gold kiwifruit powder	1.073	a	10.39	ab	8.989	a	0.4	a	1	a	0.1		0.0997	a	0.3		0.1		0.3502	a
8	Green kiwifruit powder	1.048	a	11.62	ab	9.046	a	0.4	a	1	a	0.1		0.0997	a	0.3		0.1		0.4168	a
9	Organic apple powder	1.253	a	13.43	ab	10.513	ab	0.4	a	1	a	0.1		0.0997	a	0.3		0.1		1.0435	ab
10	Apple powder	1.176	a	6.17	a	7.911	a	0.4	a	1	a	0.1		0.0997	a	0.3		0.1		0.6568	ab
11	Feijoa powder	1.05	a	0.95	a	1.821	a	0.4	a	1	a	0.1		0.0997	a	0.3		0.1		0.9985	ab
12	Passionfruit powder	1.02	a	0.65	a	1.673	a	0.4	a	1	a	0.1		0.0997	a	0.3		0.1		0.3502	a
13	Carrot powder	1.456	ab	47.71	bc	27.086	b	0.4	a	1	a	0.1		0.1014	a	0.3		0.1		2.0485	ab
14	Carrot juice powder, high beta carotene	1.881	ab	11.41	ab	6.554	a	0.4	a	1	a	0.1		0.0997	a	0.3		0.1		1.8168	ab
15	Pea powder	1.256	a	65.57	c	14.714	ab	0.4	a	1	a	0.1		0.0997	a	0.3		0.1		0.8152	ab
16	Pumpkin powder	1.42	ab	37.2	abc	12.033	ab	0.4	a	1	a	0.1		0.0997	a	0.3		0.1		1.2618	ab
17	Spinach powder	5.918	bc	18.69	ab	14.671	ab	1.0434	b	1	a	0.1		0.0997	a	0.3		0.1		4.6352	c
18	Spinach leaf powder	4.576	abc	26.73	abc	12.756	ab	0.4	a	1	a	0.1		0.0997	a	0.3		0.1		2.3602	b
19	Sweetcorn powder	2.191	ab	30.83	abc	4.504	a	0.4	a	1	a	0.1		0.0997	a	0.3		0.1		1.5202	ab
20	Sweet potato (kumara) powder)	1.568	ab	30.52	abc	15.123	ab	0.4	a	1	a	0.1		0.0997	a	0.3		0.1		1.8035	ab
21	Tomato powder	3.163	abc	2.4	a	2.451	a	0.4	a	1	a	0.1		0.0997	a	0.3		0.1		1.0268	ab
22	Oat flour, F00151	7.591	c	12.59	ab	5.109	a	0.4	a	1	a	0.1		0.0997	a	0.3		0.1		0.7118	ab
23	Oat flour, F00005	2.438	ab	22.88	ab	4.114	a	0.4	a	1	a	0.1		0.0997	a	0.3		0.1		0.5252	a
24	Oat flour, Export	3.795	abc	28.18	abc	4.678	a	0.4	a	1	a	0.1		0.0997	a	0.3		0.1		0.6085	a
25	Rolled oats	1.851	ab	16.53	ab	4.656	a	0.4	a	1	a	0.1		0.0997	a	0.3		0.1		0.5652	a
26	Oatmeal	2.413	ab	26.02	abc	4.858	a	0.4	a	1	a	0.1		0.0997	a	0.3		0.1		0.5035	a
27	Oat bran	2.541	ab	30.6	abc	4.456	a	0.4	a	1	a	0.1		0.0997	a	0.3		0.1		0.5518	a
28	Oat milk powder	4.135	abc	18.61	ab	5.061	a	0.4	a	1	a	0.1		0.0997	a	0.3		0.1		0.6885	ab
29	Prom oat β-glucan	0.971	a	11.14	ab	2.804	a	0.4	a	1	a	0.1		0.0997	a	0.3		0.1		0.3568	a
30	Lime powder, Kaffir lime leaf	1.69	ab	40.45	abc	7.561	a	0.4	a	1	a	0.1		0.0997	a	0.3		0.1		1.2235	ab
31	Honey powder	1.033	a	5.39	a	4.048	a	0.4	a	1	a	0.1		0.0997	a	0.3		0.1		0.3452	a
32	Manuka honey powder	1.006	a	6.99	a	4.414	a	0.4	a	1	a	0.1		0.0997	a	0.3		0.1		0.3418	a
33	Inulin	2.018	ab	2.56	a	3.194	a	0.4	a	1	a	0.1		0.0997	a	0.3		0.1		0.3818	a
34	Fermentation Blank	1.485	ab	0.65	a	2.423	a	0.4	a	1	a	0.1		0.0997	a	0.3		0.1		0.3818	a
35	Water	1.478	ab	0.82	a	2.683	a	0.4	a	1	a	0.1		0.0997	a	0.3		0.1		0.3535	a
	SE	0.808		7.075		3.067		0.01		0.144		-		0.124		-		-		0.304
	Source of variation	F	p	F	p	F	p	F	p	F	p	F	p	F	p	F	p	F	p	F	p
	Substrate	3.55	<.001	4.73	<.001	3.01	<.001	114.88	<.001	16.38	<.001			33.09	<.001					7.6	<.001
	Residual	68
	5 h
1	Instant whole milk powder	0.8	a	58.47	bcdefghij	30.5	a	0.961	a	3.865	c	0.1		2.7148	b	0.3		0.1		1.395	abc
2	Whole milk powder	2.517	a	40.23	abcdefghi	42.66	a	1.141	a	2.726	b	0.1		2.3131	b	0.3		0.1		2.334	abc
3	Blackcurrant powder	1.322	a	13.06	abc	18.56	a	1.091	a	1	a	0.1		0.0998	a	0.3		0.1		2.239	abc
4	Boysenberry powder	2.25	a	25.08	abcdef	30.92	a	1.234	a	1	a	0.1		0.0998	a	0.3		0.1		2.575	abc
5	Blueberry powder	1.63	a	41.75	abcdefghij	39.14	a	0.959	a	1	a	0.1		0.0998	a	0.3		0.1		2.207	abc
6	Blueberry powder, premium	0.912	a	43.76	abcdefghij	35.77	a	1.214	a	1	a	0.1		0.0998	a	0.3		0.1		1.904	abc
7	Gold kiwifruit powder	1.072	a	35.43	abcdefghi	34.93	a	0.914	a	1	a	0.1		0.0998	a	0.3		0.1		2.115	abc
8	Green kiwifruit powder	1.025	a	37.35	abcdefghi	31.63	a	0.864	a	1	a	0.1		0.0998	a	0.3		0.1		1.954	abc
9	Organic apple powder	1.138	a	47.79	abcdefghij	44.25	a	1.153	a	1	a	0.1		0.0998	a	0.3		0.1		4.674	cd
10	Apple powder	0.823	a	36.47	abcdefghi	38.96	a	1.463	a	1	a	0.1		0.0998	a	0.3		0.1		3.984	abcd
11	Feijoa powder	1.13	a	22.62	abcde	23.39	a	1.018	a	1	a	0.1		0.0998	a	0.3		0.1		2.515	abc
12	Passionfruit powder	1.123	a	4.07	ab	5.72	a	0.404	a	1	a	0.1		0.0998	a	0.3		0.1		0.989	abc
13	Carrot powder	1.5	a	66.83	cdefghij	44.87	a	0.678	a	1	a	0.1		0.0998	a	0.3		0.1		2.259	abc
14	Carrot juice powder, high beta carotene	3.882	ab	33.6	abcdefgh	30.17	a	1.783	a	1	a	0.1		0.0998	a	0.3		0.1		1.929	abc
15	Pea powder	1.557	a	89.79	ij	35.17	a	0.704	a	1	a	0.1		0.0998	a	0.3		0.1		1.257	abc
16	Pumpkin powder	1.86	a	78.61	fghij	36.82	a	0.921	a	1	a	0.1		0.0998	a	0.3		0.1		2.499	abc
17	Spinach powder	11.163	c	15.34	abcd	34.54	a	5.713	c	1	a	0.1		0.0998	a	0.3		0.1		6.914	d
18	Spinach leaf powder	4.883	abc	53.31	abcdefghij	35.95	a	1.719	a	1	a	0.1		0.0998	a	0.3		0.1		4.479	bcd
19	Sweetcorn powder	1.577	a	86.37	hij	25.64	a	1.231	a	1	a	0.1		0.0998	a	0.3		0.1		2.387	abc
20	Sweet potato (kumara) powder)	1.727	a	69.67	defghij	34.27	a	0.681	a	1	a	0.1		0.0998	a	0.3		0.1		2.689	abc
21	Tomato powder	2.185	a	33.02	abcdefgh	32.07	a	1.363	a	1	a	0.1		0.0998	a	0.3		0.1		3.335	abcd
22	Oat flour, F00151	5.163	abc	70	defghij	36.91	a	1.368	a	1	a	0.1		0.0998	a	0.3		0.1		2.222	abc
23	Oat flour, F00005	4.605	ab	71.87	efghij	33.95	a	1.526	a	1	a	0.1		0.0998	a	0.3		0.1		2.037	abc
24	Oat flour, Export	4.612	ab	81.87	ghij	23.45	a	1.118	a	1	a	0.1		0.0998	a	0.3		0.1		1.309	abc
25	Rolled oats	2.467	a	69.93	defghij	25.84	a	1.173	a	1	a	0.1		0.0998	a	0.3		0.1		1.027	abc
26	Oatmeal	2.253	a	83.56	ghij	18.79	a	0.903	a	1	a	0.1		0.0998	a	0.3		0.1		0.839	ab
27	Oat bran	1.82	a	97.13	j	18.09	a	0.789	a	1	a	0.1		0.0998	a	0.3		0.1		0.8	ab
28	Oat milk powder	3.605	ab	66.6	cdefghij	33.8	a	1.873	ab	1	a	0.1		0.0998	a	0.3		0.1		1.877	abc
29	Prom oat β-glucan	1.213	a	51.27	abcdefghij	35.28	a	1.421	a	1	a	0.1		0.0998	a	0.3		0.1		1.544	abc
30	Lime powder, Kaffir lime leaf	4.368	ab	41.98	abcdefghij	21.13	a	4.299	bc	1	a	0.1		0.0998	a	0.3		0.1		2.984	abc
31	Honey powder	2.512	a	39.1	abcdefghi	20.45	a	1.503	a	1	a	0.1		0.0998	a	0.3		0.1		0.574	a
32	Manuka honey powder	2.195	a	44.22	abcdefghij	18.86	a	1.291	a	1	a	0.1		0.0998	a	0.3		0.1		0.567	a
33	Inulin	9.947	bc	28.1	abcdefg	32.47	a	1.801	a	1	a	0.1		0.0998	a	0.3		0.1		1.079	abc
34	Fermentation Blank	6.778	abc	0.63	a	10.73	a	2.783	ab	1	a	0.1		0.0998	a	0.3		0.1		0.599	a
35	Water	6.362	abc	0.49	a	11.36	a	2.538	ab	1	a	0.1		0.0998	a	0.3		0.1		0.704	ab
	SE	1.137		9.889		7.234		0.433		0.156		-		0.073		-		-		0.674
Source of variation	d.f.	F	p	F	p	F	p	F	p	F	p	F	p	F	p	F	p	F	p	F	p
Substrate	34	4.8	<.001	6.98	<.001	1.79	0.021	5.57	<.001	12.74	<.001			60.92	<.001					3.9	<.001
Residual	68
	10 h
1	Instant whole milk powder	0.575	a	109.11	defg	74.29	ab	1.892	a	4.11	b	0.1	a	2.4048	b	0.3	a	0.0999	a	1.362	a
2	Whole milk powder	1.365	a	93.65	cdefg	91.85	b	2.312	a	2.742	ab	0.1	a	1.9248	b	0.3	a	0.0999	a	1.829	a
3	Blackcurrant powder	1.291	a	36.14	abcd	46.15	ab	4.617	a	1.005	a	0.1	a	0.0998	a	0.3	a	0.0999	a	2.891	a
4	Boysenberry powder	2.465	ab	51.09	abcde	58.58	ab	5.256	a	1.005	a	0.1	a	0.0998	a	0.3	a	0.0999	a	2.581	a
5	Blueberry powder	1.703	a	54.3	abcdef	51.18	ab	1.297	a	1.005	a	0.1	a	0.0998	a	0.3	a	0.0999	a	2.529	a
6	Blueberry powder, premium	0.696	a	63.25	abcdefg	56.12	ab	2.636	a	1.005	a	0.1	a	0.0998	a	0.3	a	0.0999	a	1.664	a
7	Gold kiwifruit powder	0.818	a	58.68	abcdefg	54.69	ab	2.101	a	1.005	a	0.1	a	0.1131	a	0.3	a	0.0999	a	1.699	a
8	Green kiwifruit powder	0.731	a	62.31	abcdefg	51	ab	0.992	a	1.005	a	0.1	a	0.0998	a	0.3	a	0.0999	a	2.484	a
9	Organic apple powder	1.191	a	64.83	abcdefg	58.13	ab	1.709	a	1.005	a	0.1	a	0.0998	a	0.3	a	0.0999	a	3.059	a
10	Apple powder	0.776	a	55.79	abcdef	56.2	ab	2.737	a	1.005	a	0.1	a	0.0998	a	0.3	a	0.0999	a	2.804	a
11	Feijoa powder	0.83	a	51.72	abcde	49.26	ab	2.167	a	1.005	a	0.1	a	0.0998	a	0.3	a	0.0999	a	2.844	a
12	Passionfruit powder	1.168	a	23.85	abc	25.52	a	1.854	a	1.005	a	0.1	a	0.0998	a	0.3	a	0.0999	a	3.344	a
13	Carrot powder	1.495	a	78.44	bcdefg	48.44	ab	0.706	a	1.005	a	0.1	a	0.1015	a	0.3	a	0.0999	a	2.974	a
14	Carrot juice powder, high beta carotene	3.553	abc	46.28	abcde	40.19	ab	3.432	a	1.005	a	0.1	a	0.0998	a	0.3	a	0.0999	a	0.381	a
15	Pea powder	1.583	a	107.7	defg	47.44	ab	0.782	a	1.005	a	0.1	a	0.0998	a	0.3	a	0.0999	a	2.297	a
16	Pumpkin powder	2.038	a	109.17	defg	53.13	ab	1.027	a	1.005	a	0.1	a	0.0998	a	0.3	a	0.0999	a	2.812	a
17	Spinach powder	7.701	cd	1.67	a	68.68	ab	29.081	b	3.27	ab	0.1	a	0.0998	a	0.3	a	0.1566	a	0.907	a
18	Spinach leaf powder	3.785	abc	66.21	abcdefg	42.64	ab	2.747	a	1.005	a	0.1	a	0.0998	a	0.3	a	0.1449	a	3.336	a
19	Sweetcorn powder	1.281	a	112.05	efg	42.73	ab	1.537	a	1.005	a	0.1	a	0.0998	a	0.3	a	0.0999	a	2.562	a
20	Sweet potato (kumara) powder)	1.558	a	90.09	bcdefg	46.18	ab	1.046	a	1.005	a	0.1	a	0.0998	a	0.3	a	0.0999	a	2.691	a
21	Tomato powder	0.738	a	49.8	abcde	56.13	ab	4.439	a	1.005	a	0.1	a	0.0998	a	0.3	a	0.0999	a	3.037	a
22	Oat flour, F00151	3.723	abc	127.99	fg	61.13	ab	1.627	a	1.005	a	0.1	a	0.0998	a	0.3	a	0.0999	a	2.254	a
23	Oat flour, F00005	3.02	ab	116	efg	61.24	ab	1.804	a	1.005	a	0.1	a	0.0998	a	0.3	a	0.0999	a	1.777	a
24	Oat flour, Export	2.675	ab	130.02	g	55.54	ab	1.659	a	1.005	a	0.1	a	0.0998	a	0.3	a	0.0999	a	2.749	a
25	Rolled oats	2.158	a	99.21	defg	41.99	ab	1.512	a	1.005	a	0.1	a	0.0998	a	0.3	a	0.0999	a	0.759	a
26	Oatmeal	1.895	a	101.38	defg	33.61	ab	1.316	a	1.005	a	0.1	a	0.0998	a	0.3	a	0.0999	a	1.162	a
27	Oat bran	1.745	a	114.54	efg	29.52	a	0.959	a	1.005	a	0.1	a	0.0998	a	0.3	a	0.0999	a	1.246	a
28	Oat milk powder	2.566	ab	103.36	defg	58.41	ab	2.361	a	1.005	a	0.1	a	0.0998	a	0.3	a	0.0999	a	1.676	a
29	Prom oat β-glucan	1.19	a	91.23	bcdefg	57.8	ab	1.777	a	1.005	a	0.1	a	0.0998	a	0.3	a	0.0999	a	1.709	a
30	Lime powder, Kaffir lime leaf	2.756	ab	18.1	ab	41.16	ab	21.722	b	2.717	ab	0.1	a	0.0998	a	0.3	a	0.1082	a	1.701	a
31	Honey powder	1.621	a	46.74	abcde	28.55	a	2.341	a	1.005	a	0.1	a	0.0998	a	0.3	a	0.0999	a	0.484	a
32	Manuka honey powder	1.326	a	53.1	abcde	26.94	a	2.056	a	1.005	a	0.1	a	0.0998	a	0.3	a	0.0999	a	0.604	a
33	Inulin	6.93	bcd	44.82	abcde	47.06	ab	2.709	a	1.005	a	0.1	a	0.0998	a	0.3	a	0.0999	a	0.699	a
34	Fermentation Blank	9.276	d	0.55	a	18.92	a	4.827	a	1.212	a	0.1	a	0.0998	a	0.3166	a	0.2366	a	0.519	a
35	Water	9.256	d	0.38	a	19.49	a	4.731	a	1.334	a	0.1	a	0.0998	a	0.3283	a	0.2649	a	0.504	a
	SE	0.818		13.084		10.675		1.921		0.604		0.002		0.117		0.006		0.036		0.781
	Source of variation	F	p	F	p	F	p	F	p	F	p	F	p	F	p	F	p	F	p	F	p
	Substrate	7.96	<.001	7.89	<.001	2.04	0.006	8.66	<.001	2.33	0.002			17.68	<.001	1	0.487	1.04	0.437	1.89	0.013
	16 h
1	Instant whole milk powder	0.466	a	114.92	bcdef	78.84	ab	2.092	a	3.814	ab	0.1	a	2.3797	b	0.2999	a	0.0998	a	1.147	abc
2	Whole milk powder	1.461	abc	103.08	bcdef	99.02	b	2.762	a	2.831	a	0.1	a	1.943	b	0.2999	a	0.0998	a	1.907	abc
3	Blackcurrant powder	1.119	ab	41.46	ab	55.79	ab	5.222	a	0.999	a	0.1	a	0.0997	a	0.2999	a	0.0998	a	1.845	abc
4	Boysenberry powder	2.149	abcd	59.14	abcd	65.61	ab	6.199	a	0.999	a	0.1	a	0.0997	a	0.2999	a	0.0998	a	1.707	abc
5	Blueberry powder	1.669	abc	61.9	abcd	56.6	ab	1.616	a	0.999	a	0.1	a	0.0997	a	0.2999	a	0.0998	a	3.157	abc
6	Blueberry powder, premium	0.624	a	78.87	abcde	68.05	ab	2.729	a	0.999	a	0.1	a	0.0997	a	0.2999	a	0.0998	a	2.188	abc
7	Gold kiwifruit powder	0.728	a	72.07	abcd	65.65	ab	2.534	a	0.999	a	0.1	a	0.0997	a	0.2999	a	0.0998	a	2.988	abc
8	Green kiwifruit powder	0.544	a	77.48	abcde	64.42	ab	1.244	a	0.999	a	0.1	a	0.0997	a	0.2999	a	0.0998	a	3.327	abc
9	Organic apple powder	1.003	ab	68.2	abcd	61.51	ab	1.839	a	0.999	a	0.1	a	0.0997	a	0.2999	a	0.0998	a	4.46	bc
10	Apple powder	0.668	a	79.03	abcde	63	ab	3.534	a	0.999	a	0.1	a	0.0997	a	0.2999	a	0.0998	a	4.628	c
11	Feijoa powder	0.673	a	67.03	abcd	61.37	ab	2.624	a	0.999	a	0.1	a	0.0997	a	0.2999	a	0.0998	a	2.408	abc
12	Passionfruit powder	1.476	abc	40.76	ab	41.45	ab	3.714	a	0.999	a	0.1	a	0.0997	a	0.2999	a	0.0998	a	3.518	abc
13	Carrot powder	1.408	abc	88.05	bcdef	50.94	ab	0.782	a	0.999	a	0.1	a	0.0997	a	0.2999	a	0.0998	a	2.192	abc
14	Carrot juice powder, high beta carotene	3.476	abcd	51.98	abcd	42.97	ab	3.569	a	0.999	a	0.1	a	0.0997	a	0.2999	a	0.0998	a	1.348	abc
15	Pea powder	1.511	abc	118.89	bcdef	49.04	ab	0.777	a	0.999	a	0.1	a	0.0997	a	0.2999	a	0.0998	a	1.398	abc
16	Pumpkin powder	1.804	abc	116.83	bcdef	54.63	ab	0.989	a	0.999	a	0.1	a	0.0997	a	0.2999	a	0.0998	a	3.4	abc
17	Spinach powder	3.936	abcd	1.95	a	84.67	ab	39.139	b	7.972	b	0.1	a	0.0997	a	0.2999	a	0.5182	ab	0.288	a
18	Spinach leaf powder	3.563	abcd	65.69	abcd	43.19	ab	3.644	a	0.999	a	0.1	a	0.0997	a	0.2999	a	0.0998	a	3.623	abc
19	Sweetcorn powder	1.173	ab	132.97	def	50.71	ab	1.614	a	0.999	a	0.1	a	0.0997	a	0.2999	a	0.0998	a	2.267	abc
20	Sweet potato (kumara) powder)	1.438	abc	106.83	bcdef	52.43	ab	1.832	a	0.999	a	0.1	a	0.0997	a	0.2999	a	0.0998	a	1.53	abc
21	Tomato powder	0.459	a	54.66	abcd	62.25	ab	5.264	a	0.999	a	0.1	a	0.0997	a	0.2999	a	0.0998	a	2.98	abc
22	Oat flour, F00151	3.531	abcd	161.48	f	69.65	ab	1.761	a	0.999	a	0.1	a	0.0997	a	0.2999	a	0.0998	a	2.183	abc
23	Oat flour, F00005	3.346	abcd	158.1	ef	69.59	ab	1.969	a	0.999	a	0.1	a	0.0997	a	0.2999	a	0.0998	a	2.085	abc
24	Oat flour, Export	2.451	abcd	156.62	ef	62.67	ab	1.804	a	0.999	a	0.1	a	0.0997	a	0.2999	a	0.0998	a	1.157	abc
25	Rolled oats	1.944	abcd	98.27	bcdef	45.28	ab	1.589	a	0.999	a	0.1	a	0.0997	a	0.2999	a	0.0998	a	0.943	abc
26	Oatmeal	1.639	abc	107.64	bcdef	37.34	ab	1.396	a	0.999	a	0.1	a	0.0997	a	0.2999	a	0.0998	a	0.64	ab
27	Oat bran	1.593	abc	126.07	cdef	32.48	a	1.102	a	0.999	a	0.1	a	0.0997	a	0.2999	a	0.0998	a	0.783	abc
28	Oat milk powder	2.498	abcd	119.42	bcdef	60.82	ab	2.572	a	0.999	a	0.1	a	0.0997	a	0.2999	a	0.0998	a	1.48	abc
29	Prom oat β-glucan	0.844	ab	89.08	bcdef	52.58	ab	1.541	a	0.999	a	0.1	a	0.0997	a	0.2999	a	0.0998	a	1.285	abc
30	Lime powder, Kaffir lime leaf	2.059	abcd	2.54	a	50.58	ab	30.207	b	4.422	ab	0.105	a	0.0997	a	0.2999	a	0.1448	ab	0.288	a
31	Honey powder	1.519	abc	46.94	abc	29.32	a	2.329	a	0.999	a	0.1	a	0.0997	a	0.2999	a	0.0998	a	0.36	a
32	Manuka honey powder	1.246	ab	53.44	abcd	28.62	a	2.149	a	0.999	a	0.1	a	0.0997	a	0.2999	a	0.0998	a	0.37	a
33	Inulin	6.523	bcd	49.08	abc	50.77	ab	2.752	a	0.999	a	0.1	a	0.0997	a	0.2999	a	0.0998	a	0.843	abc
34	Fermentation Blank	7.591	d	0.39	a	21.87	a	5.832	a	1.396	a	0.1083	a	0.0997	a	0.5482	a	0.4632	ab	0.288	a
35	Water	7.023	cd	0.12	a	22.71	a	5.892	a	1.609	a	0.1017	a	0.0997	a	0.5799	a	0.6698	b	0.288	a
	SE	1.016		14.497		11.482		2.241		0.845		0.002		0.082		0.062		0.094		0.691
	Source of variation	F	p	F	p	F	p	F	p	F	p	F	p	F	p	F	p	F	p	F	p
	Substrate	3.12	<.001	9.1	<.001	2.14	0.004	12	<.001	2.67	<.001	1	0.487	35.87	<.001	1	0.487	1.93	0.011	3.13	<.001
	Residual	68
	24 h
1	Instant whole milk powder	0.393	a	124.21	defghij	84.9	abc	2.309	a	3.911	a	0.1	a	2.4381	b	0.2998	a	0.0998	a	1.032	ab
2	Whole milk powder	1.41	ab	112.52	defghij	105.03	c	3.323	a	3.02	a	0.1	a	2.1715	b	0.2998	a	0.0998	a	1.695	ab
3	Blackcurrant powder	0.983	ab	41.79	abcd	55.35	abc	5.496	a	1	a	0.1	a	0.0998	a	0.2998	a	0.0998	a	1.74	ab
4	Boysenberry powder	1.856	ab	66.08	abcdefg	68.02	abc	6.956	a	1	a	0.1	a	0.0998	a	0.2998	a	0.0998	a	2.134	ab
5	Blueberry powder	1.631	ab	65.17	abcdefg	57.32	abc	1.814	a	1	a	0.1	a	0.0998	a	0.2998	a	0.0998	a	3.06	ab
6	Blueberry powder, premium	0.658	ab	89.23	cdefgh	71.61	abc	2.784	a	1	a	0.1	a	0.0998	a	0.2998	a	0.0998	a	2.317	ab
7	Gold kiwifruit powder	0.758	ab	81.98	abcdefgh	69.23	abc	2.756	a	1	a	0.1	a	0.0998	a	0.2998	a	0.0998	a	3.215	ab
8	Green kiwifruit powder	0.591	ab	87.53	bcdefgh	70.41	abc	1.441	a	1	a	0.1	a	0.0998	a	0.2998	a	0.0998	a	3.374	ab
9	Organic apple powder	1.021	ab	71.48	abcdefg	62.63	abc	1.891	a	1	a	0.1	a	0.0998	a	0.2998	a	0.0998	a	4.537	b
10	Apple powder	0.72	ab	70.72	abcdefg	63.78	abc	3.823	a	1	a	0.1	a	0.0998	a	0.2998	a	0.0998	a	3.887	ab
11	Feijoa powder	0.69	ab	77.86	abcdefg	66.29	abc	2.634	a	1	a	0.1	a	0.0998	a	0.2998	a	0.0998	a	2.564	ab
12	Passionfruit powder	1.525	ab	52.68	abcdefg	48.53	abc	3.818	a	1	a	0.1	a	0.0998	a	0.2998	a	0.0998	a	3.505	ab
13	Carrot powder	1.411	ab	97.16	defghi	50.7	abc	1.124	a	1	a	0.1	a	0.0998	a	0.2998	a	0.0998	a	2.032	ab
14	Carrot juice powder, high beta carotene	3.476	ab	57.2	abcdefg	44.29	abc	3.623	a	1	a	0.1	a	0.0998	a	0.2998	a	0.0998	a	1.334	ab
15	Pea powder	1.326	ab	120.49	defghij	50.81	abc	0.784	a	1	a	0.1	a	0.0998	a	0.2998	a	0.0998	a	1.41	ab
16	Pumpkin powder	1.775	ab	125.74	defghij	54.74	abc	1.001	a	1	a	0.1	a	0.0998	a	0.2998	a	0.0998	a	3.23	ab
17	Spinach powder	3.011	ab	3.19	abc	99.64	bc	47.543	b	11.646	b	0.12	a	0.0998	a	0.3348	a	0.5131	a	0.289	a
18	Spinach leaf powder	3.576	ab	65.93	abcdefg	46.17	abc	4.034	a	1	a	0.1	a	0.0998	a	0.2998	a	0.0998	a	3.752	ab
19	Sweetcorn powder	1.15	ab	137.28	fghij	51.84	abc	1.618	a	1	a	0.1	a	0.0998	a	0.2998	a	0.0998	a	2.119	ab
20	Sweet potato (kumara) powder)	1.546	ab	137.2	fghij	55.88	abc	2.034	a	1	a	0.1	a	0.0998	a	0.2998	a	0.0998	a	1.62	ab
21	Tomato powder	0.496	a	61.67	abcdefg	65.8	abc	5.398	a	1	a	0.1	a	0.0998	a	0.2998	a	0.0998	a	2.909	ab
22	Oat flour, F00151	3.683	ab	186.49	j	72.75	abc	1.883	a	1	a	0.1	a	0.0998	a	0.2998	a	0.0998	a	2.38	ab
23	Oat flour, F00005	3.331	ab	165.59	hij	71	abc	2.069	a	1	a	0.1	a	0.0998	a	0.2998	a	0.0998	a	2.074	ab
24	Oat flour, Export	2.436	ab	180.88	ij	64.23	abc	1.906	a	1	a	0.1	a	0.0998	a	0.2998	a	0.0998	a	1.182	ab
25	Rolled oats	1.783	ab	106.27	defghij	47.03	abc	1.616	a	1	a	0.1	a	0.0998	a	0.2998	a	0.0998	a	0.949	ab
26	Oatmeal	1.666	ab	124.28	defghij	39.79	abc	1.451	a	1	a	0.1	a	0.0998	a	0.2998	a	0.0998	a	0.69	ab
27	Oat bran	1.535	ab	129.22	efghij	32.83	ab	1.111	a	1	a	0.1	a	0.0998	a	0.2998	a	0.0998	a	0.755	ab
28	Oat milk powder	2.55	ab	139.38	ghij	61.9	abc	2.644	a	1	a	0.1	a	0.0998	a	0.2998	a	0.0998	a	1.585	ab
29	Prom oat β-glucan	0.915	ab	105.89	defghij	55.34	abc	1.609	a	1	a	0.1	a	0.0998	a	0.2998	a	0.0998	a	1.454	ab
30	Lime powder, Kaffir lime leaf	0.523	a	4.8	abc	56.99	abc	32.948	b	6.738	ab	0.13	a	0.0998	a	0.2998	a	0.1865	a	0.289	a
31	Honey powder	1.515	ab	49.74	abcde	30	a	2.354	a	1	a	0.1	a	0.0998	a	0.2998	a	0.0998	a	0.362	a
32	Manuka honey powder	1.265	ab	55.37	abcdefg	28.93	a	2.178	a	1	a	0.1	a	0.0998	a	0.2998	a	0.0998	a	0.397	a
33	Inulin	6.498	b	50.62	abcdef	50.92	abc	2.748	a	1	a	0.1	a	0.0998	a	0.2998	a	0.0998	a	0.85	ab
34	Fermentation Blank	5.886	ab	0.53	ab	23.46	a	6.424	a	1.64	a	0.11	a	0.0998	a	0.5848	ab	0.5981	a	0.289	a
35	Water	4.058	ab	0.1	a	26.95	a	7.108	a	2.478	a	0.1	a	0.0998	a	0.8931	b	1.6081	b	0.289	a
	SE	1.047		15.402		11.91		2.688		1.315		0.006		0.063		0.069		0.092		0.693
	Source of variation	F	p	F	p	F	p	F	p	F	p	F	p	F	p	F	p	F	p	F	p
	Substrate	1.95	0.01	9.99	<.001	2.35	0.001	11.56	<.001	2.48	<.001	1.23	0.231	68.46	<.001	2.51	<.001	8.72	<.001	2.94	<.001
	Residual	68
Values are average organic acid concentrations in µmol/mL of fermenta (n=3). The average standard error (SE) is expressed as a percentage in boldface.

## Sheet: Table S3
Table S3. Analysis of variance in the organic acid measurements.
		Formate		Acetate		Lactate		Propionate		Succinate
ANOVA	df	F	p	F	p	F	p	F	p	F	p
Rep	2	62.2		127		147		2.4		143.6
Substrate	34	14.5	< 0.001	5.9	< 0.001	25.8	< 0.001	34.9	< 0.001	7.8	< 0.001
Time	4	6.5	< 0.001	138.1	< 0.001	144	< 0.001	42.5	< 0.001	16.8	< 0.001
Substrate x Time	136	1.2	0.071	0.7	0.997	1.9	< 0.001	5.2	< 0.001	1.4	0.008
Residual	348
These acids were present in all substrates.
	Butyrate			Valerate			Hexanoate			Isobutyrate			Isovalerate
Substrates	1, 2, 17, 30, FB, W			17, 30, FB,W			1, 2, 7, 14			17, FB,W			17, 30, FB,W
ANOVA	df	F	p	df	F	p	df	F	p	df	F	p	df	F	p
Rep	2	9.1		2	3.1		2	14.3		2	4.4		2	8.1
Substrate	5	3.9	0.004	3	0.7	0.568	3	193.6	< 0.001	2	2.2	0.126	4	7.4	< 0.001
Time	4	4.2	0.005	4	3.1	0.027	4	3.2	0.023	4	3.3	0.025	4	11.1	< 0.001
Substrate x Time	20	1.4	0.181	12	0.7	0.78	12	1.2	0.333	8	0.9	0.501	16	3.2	< 0.001
Residual	58						38			28			48
Substrates where the acids were under the limit of dtetection were excluded from analysis. FB and W refer to fermentation blank and water control respectively.

## Sheet: Table S4
Table S4. Limits of detection of organic acid analysis.
Organic acid	Limit of Detection (µmol/mL)
Formate	0.3
Acetate	1
Propionate	0.42
Butyrate	1
Isobutyrate	0.3
Isovalerate	0.1
Valerate	0.1
Hexanoate	0.1
Heptanoate	0.1
Lactate	0.25
Succinate	0.3

## Sheet: Table S5
Table S5. Percent relative abundance of microbial phyla at 0 h at phylum level (a), family level (b) and species level (c)
	Table S5a				Table S5b				Table S5c
	Phylum	Average	CV%		Family	Average	CV%		Species	Average	CV%
	Firmicutes	40.0251	27.807		Enterobacteriaceae	20.2939	76.6568		Enterobacteriaceae;g_;s_	14.2186	74.4061
	Proteobacteria	23.848	81.3813		Bifidobacteriaceae	17.8178	12.5744		Bacteroides;s_	9.37433	43.3916
	Actinobacteria	19.742	13.4871		Bacteroidaceae	13.6797	41.5061		Bacillus;s_	7.93456	105.58
	Bacteroidetes	16.1479	37.6605		Veillonellaceae	12.6795	21.5519		Veillonella dispar	6.86198	20.4219
	Verrucomicrobia	0.208558	48.5371		Lachnospiraceae	9.29593	31.1816		Bifidobacterium longum	6.54456	11.9709
	Fusobacteria	0.0166913	52.1386		Bacillaceae	7.93456	105.58		Bifidobacterium breve	4.5764	19.2955
	Cyanobacteria	0.00933637	173.205		Lactobacillaceae	4.14983	29.6245		[Ruminococcus] gnavus	4.44127	27.2012
	TM7	0.00120103	173.205		Pseudomonadaceae	2.50373	172.441		Veillonella;s_	4.07756	23.7582
	Bacteria;p_	0.00120103	173.205		Prevotellaceae	2.06342	55.33		Bifidobacterium bifidum	3.16741	14.9177
					Enterococcaceae	1.83114	53.2157		Bifidobacterium;s_	3.14314	12.0282
					Coriobacteriaceae	1.79788	21.3902		Lactobacillus zeae	2.83533	26.3566
					Streptococcaceae	1.35952	13.4434		Enterobacter;s_	2.80978	173.205
					Ruminococcaceae	0.993705	27.6258		Pseudomonas;s_	2.46453	173.205
					Erysipelotrichaceae	0.735968	50.0475		Prevotella copri	2.06342	55.33
					Clostridiaceae	0.674874	31.8884		Bacteroides ovatus	1.7506	46.018
					Clostridiales;f_	0.283617	46.1723		Collinsella aerofaciens	1.68564	20.4288
					Rikenellaceae	0.267989	49.8236		Enterobacteriaceae;f_;s_	1.61931	63.89
					Rhizobiales;f_	0.253052	32.4927		Rahnella aquatilis	1.57356	95.2725
					Alcaligenaceae	0.222628	53.7116		Enterococcus;s_	1.39548	58.9451
					Verrucomicrobiaceae	0.208558	48.5371		Coprococcus;s_	1.26486	28.1903
					Phyllobacteriaceae	0.184238	173.205		Streptococcus;s_	1.21049	19.5118
					Oxalobacteraceae	0.142535	173.205		Bacteroides caccae	1.102	32.43
					Actinomycetaceae	0.126288	37.4371		Bacteroides fragilis	0.901605	47.8153
					Pasteurellaceae	0.110829	79.5322		Phascolarctobacterium;s_	0.769203	35.0525
					Porphyromonadaceae	0.105089	64.4416		Dorea;s_	0.704232	62.3024
					Neisseriaceae	0.0470538	18.6106		Veillonella parvula	0.614552	37.3702
					Pasteurellales;f_	0.0416365	31.6256		Blautia;s_	0.599887	65.2386
					Acetobacteraceae	0.0320456	34.4266		Lactobacillus reuteri	0.562666	82.6056
					Leuconostocaceae	0.0204629	78.3294		Bacteroides uniformis	0.55121	27.1752
					Fusobacteriaceae	0.0166913	52.1386		Lactobacillus;s_	0.517548	5.25294
					Eubacteriaceae	0.016606	56.2807		Lachnospiraceae;g_;s_	0.500679	28.5963
					[Paraprevotellaceae]	0.0154619	15.109		Clostridium ramosum	0.47704	55.2792
					Desulfovibrionaceae	0.0145657	105.506		Lachnospiraceae;f_;s_	0.445534	35.3211
					S24-7	0.0138118	173.205		Enterococcus casseliflavus	0.435661	102.908
					Bacilli;o_;f_	0.0128299	86.7173		[Ruminococcus];s_	0.423109	30.4095
					Streptophyta;f_	0.00933637	173.205		Ruminococcus;s_	0.406858	37.0762
					Carnobacteriaceae	0.0084072	173.205		Faecalibacterium prausnitzii	0.389399	36.3532
					Paenibacillaceae	0.00689707	121.405		Bifidobacterium adolescentis	0.386277	7.87551
					Christensenellaceae	0.00671521	87.2942		Clostridiales;f_;g_;s_	0.283617	46.1723
					Lactobacillales;f_	0.00435697	173.205		Rhizobiales;f_;g_;s_	0.253052	32.4927
					Clostridiales;o_;f_	0.00373455	173.205		Lactobacillus helveticus	0.234289	83.239
					[Tissierellaceae]	0.00348466	107.888		Dorea longicatena	0.229993	30.0151
					Gemellaceae	0.0029849	173.205		Sutterella;s_	0.222628	53.7116
					[Barnesiellaceae]	0.00240206	173.205		Akkermansia muciniphila	0.208558	48.5371
					Campylobacteraceae	0.00186727	173.205		Megasphaera;s_	0.190856	46.0702
					TM7-3;o_;f_	0.00120103	173.205		Phyllobacteriaceae;g_;s_	0.184238	173.205
					Bacteria;p_:c_;o_;f_	0.00120103	173.205		Dialister;s_	0.157985	29.9518
									Alistipes putredinis	0.149807	35.6325
									Cupriavidus;s_	0.142535	173.205
									Clostridium celatum	0.133325	25.1154
									Clostridium neonatale	0.133093	38.0758
									SMB53;s_	0.130452	32.1018
									Epulopiscium;s_	0.123064	31.6215
									Erysipelotrichaceae;g_;s_	0.113112	55.8411
									Eggerthella lenta	0.105634	36.0843
									Parabacteroides;s_	0.105089	64.4416
									Haemophilus parainfluenzae	0.104824	76.5211
									Actinomyces;s_	0.10113	44.1347
									Clostridium aldenense	0.099526	33.239
									Clostridium;s_	0.0950756	68.9687
									Blautia producta	0.0878733	38.4796
									Roseburia faecis	0.0803931	24.4257
									Clostridium paraputrificum	0.0771214	46.2903
									[Eubacterium] biforme	0.0746097	52.1832
									Clostridium perfringens	0.0728514	20.6797
									Oscillospira;s_	0.0720935	28.0651
									Streptococcus luteciae	0.0694793	66.9603
									Clostridium hathewayi	0.066369	30.1958
									Butyricicoccus pullicaecorum	0.0632935	42.7661
									Alistipes onderdonkii	0.061598	72.9671
									Robinsoniella peoriensis	0.0614711	63.6727
									Lactococcus;s_	0.056713	173.205
									Alistipes finegoldii	0.0537874	86.6055
									Serratia marcescens	0.0528244	29.7835
									[Eubacterium] dolichum	0.049158	26.3641
									Snodgrassella alvi	0.0470538	18.6106
									Clostridium symbiosum	0.0452461	27.8094
									Lachnospira;s_	0.042134	29.6949
									Pasteurellales;f_;g_;s_	0.0416365	31.6256
									Clostridium citroniae	0.0376701	100.434
									Ruminococcaceae;g_;s_	0.0319014	46.7792
									Ruminococcus bromii	0.0289142	46.5499
									Clostridiaceae;f_;s_	0.0253834	54.809
									Varibaculum;s_	0.0251578	52.9289
									Clostridiaceae;g_;s_	0.0206012	19.511
									Commensalibacter intestini	0.0205617	26.7074
									Trabulsiella;s_	0.0197858	91.4285
									Clostridium butyricum	0.018607	148.761
									Pseudoramibacter_Eubacterium;s_	0.016606	56.2807
									Pseudomonas viridiflava	0.0164169	173.205
									[Prevotella];s_	0.0154619	15.109
									Pseudomonas veronii	0.015422	173.205
									Clostridium saccharogumia	0.0148417	52.4624
									Desulfovibrio;s_	0.0145657	105.506
									Lactococcus garvieae	0.014427	173.205
									Bacilli;o_;f_;g_;s_	0.0128299	86.7173
									Saccharibacter floricola	0.011484	49.3347
									Clostridium lavalense	0.0109845	87.728
									Streptophyta;f_;g_;s_	0.00933637	173.205
									Fusobacterium;s_	0.00922682	101.208
									Leuconostoc mesenteroides	0.00845721	173.205
									Granulicatella;s_	0.0084072	173.205
									Streptococcus anginosus	0.0084072	173.205
									Leuconostoc;s_	0.00802579	119.719
									Fusobacteriaceae;g_;s_	0.00746453	99.9694
									Pseudomonadaceae;g_;s_	0.00735954	90.8958
									Veillonellaceae;g_;s_	0.00733763	86.6442
									Allobaculum;s_	0.00720617	173.205
									S24-7;g_;s_	0.00720617	173.205
									Paenibacillus macerans	0.00689707	121.405
									Coriobacteriaceae;g_;s_	0.00660565	173.205
									S24-7;f_;s_	0.00660565	173.205
									Haemophilus;s_	0.00600514	173.205
									Lactobacillales;f_;g_;s_	0.00435697	173.205
									Weissella;s_	0.00397986	173.205
									Clostridiales;o_;f_;s_	0.00373455	173.205
									Christensenellaceae;f_;s_	0.00360308	173.205
									Christensenella;s_	0.00311212	173.205
									Gemellaceae;g_;s_	0.0029849	173.205
									Rikenellaceae;g_;s_	0.00279651	96.8077
									Peptoniphilus;s_	0.0024897	173.205
									[Barnesiellaceae];g_;s_	0.00240206	173.205
									Campylobacter;s_	0.00186727	173.205
									Ruminococcus callidus	0.00124485	173.205
									TM7-3;o_;f_;g_;s_	0.00120103	173.205
									Bacteria;p_:c_;o_;f_;g_;s_	0.00120103	173.205
									Finegoldia;s_	0.000994965	173.205

## Sheet: Table S6
Table S6. Percent relative abundance of microbial phyla at 5 and 10 h after fermentation.
	5 h						10 h
Substrate	Actinobacteria	Bacteroidetes	Cyanobacteria	Firmicutes	Proteobacteria	Verrucomicrobia	Actinobacteria	Bacteroidetes	Cyanobacteria	Firmicutes	Proteobacteria	Verrucomicrobia
Instant whole milk powder	0.288	0.109	0	0.418	0.184	0.001	0.37	0.07	0	0.421	0.139	0
Blackcurrant powder	0.239	0.168	0.039	0.427	0.127	0.001	0.261	0.1	0.019	0.506	0.113	0
Boysenberry powder	0.241	0.143	0.016	0.409	0.19	0.001	0.224	0.08	0.009	0.547	0.138	0.001
Blueberry powder, premium	0.235	0.1	0	0.454	0.21	0.001	0.299	0.049	0	0.518	0.133	0
Gold-fleshed kiwifruit powder	0.272	0.147	0.001	0.397	0.181	0.001	0.329	0.081	0.001	0.452	0.136	0.001
Green-fleshed kiwifruit powder	0.169	0.129	0.002	0.533	0.164	0.001	0.359	0.079	0.003	0.435	0.123	0.001
Apple powder	0.27	0.129	0.001	0.358	0.242	0.001	0.274	0.115	0	0.386	0.223	0.001
Carrot powder	0.24	0.157	0.001	0.484	0.116	0.002	0.19	0.116	0.001	0.568	0.123	0.002
Carrot juice powder, high beta carotene	0.291	0.117	0	0.42	0.171	0.001	0.244	0.058	0	0.551	0.145	0.001
Pea powder	0.233	0.13	0	0.48	0.156	0.001	0.187	0.073	0.001	0.547	0.191	0
Pumpkin powder	0.209	0.118	0.001	0.478	0.194	0	0.147	0.079	0.001	0.54	0.232	0
Spinach powder	0.059	0.266	0.001	0.334	0.339	0	0.033	0.334	0	0.364	0.268	0
Spinach leaf powder	0.215	0.133	0.001	0.527	0.124	0.001	0.22	0.12	0.001	0.532	0.126	0.001
Sweetcorn powder	0.172	0.119	0	0.476	0.232	0	0.187	0.081	0.001	0.517	0.214	0
Sweet potato (kumara) powder	0.224	0.107	0	0.513	0.154	0.002	0.232	0.058	0	0.606	0.102	0.001
Tomato powder	0.252	0.12	0	0.368	0.26	0.001	0.304	0.036	0	0.421	0.239	0
Oat flour, F00151	0.151	0.162	0	0.377	0.309	0	0.185	0.126	0	0.409	0.28	0
Inulin	0.242	0.126	0	0.242	0.39	0	0.338	0.054	0	0.292	0.315	0.001
Water	0.114	0.168	0	0.397	0.321	0.001	0.079	0.186	0	0.45	0.283	0.001
Median CV	0.26	0.38	1.06	0.2	0.49	0.58	0.29	0.67	1.12	0.2	0.48	0.96
p	0.032	0.052	<0.001	0.335	<0.001	0.067	<0.001	0.001	<0.001	0.259	0.259	0.413
Counts expressed as a percentage of the total count for each sample.

## Sheet: Table S7
Table S7. Percent relative abundance of microbial families 5 and 10 h after fermentation.
5 h
Substrate	k__Bacteria.p__Actinobacteria.c__Actinobacteria.o__Bifidobacteriales.f__Bifidobacteriaceae	k__Bacteria.p__Actinobacteria.c__Coriobacteriia.o__Coriobacteriales.f__Coriobacteriaceae	k__Bacteria.p__Bacteroidetes.c__Bacteroidia.o__Bacteroidales.f__Bacteroidaceae	k__Bacteria.p__Bacteroidetes.c__Bacteroidia.o__Bacteroidales.f__Porphyromonadaceae	k__Bacteria.p__Bacteroidetes.c__Bacteroidia.o__Bacteroidales.f__Prevotellaceae	k__Bacteria.p__Bacteroidetes.c__Bacteroidia.o__Bacteroidales.f__Rikenellaceae	k__Bacteria.p__Bacteroidetes.c__Bacteroidia.o__Bacteroidales.f__S24.7	k__Bacteria.p__Bacteroidetes.c__Bacteroidia.o__Bacteroidales.f__.Paraprevotellaceae.	k__Bacteria.p__Cyanobacteria.c__Chloroplast.o__Streptophyta.f__	k__Bacteria.p__Firmicutes.c__Bacilli.o__Bacillales.f__Bacillaceae	k__Bacteria.p__Firmicutes.c__Bacilli.o__Bacillales.f__Paenibacillaceae	k__Bacteria.p__Firmicutes.c__Bacilli.o__Bacillales.f__.Exiguobacteraceae.	k__Bacteria.p__Firmicutes.c__Bacilli.o__Lactobacillales.f__Carnobacteriaceae	k__Bacteria.p__Firmicutes.c__Bacilli.o__Lactobacillales.f__Enterococcaceae	k__Bacteria.p__Firmicutes.c__Bacilli.o__Lactobacillales.f__Lactobacillaceae	k__Bacteria.p__Firmicutes.c__Bacilli.o__Lactobacillales.f__Leuconostocaceae	k__Bacteria.p__Firmicutes.c__Bacilli.o__Lactobacillales.f__Streptococcaceae	k__Bacteria.p__Firmicutes.c__Clostridia.o__Clostridiales.__	k__Bacteria.p__Firmicutes.c__Clostridia.o__Clostridiales.f__	k__Bacteria.p__Firmicutes.c__Clostridia.o__Clostridiales.f__Clostridiaceae	k__Bacteria.p__Firmicutes.c__Clostridia.o__Clostridiales.f__Lachnospiraceae	k__Bacteria.p__Firmicutes.c__Clostridia.o__Clostridiales.f__Peptostreptococcaceae	k__Bacteria.p__Firmicutes.c__Clostridia.o__Clostridiales.f__Ruminococcaceae	k__Bacteria.p__Firmicutes.c__Clostridia.o__Clostridiales.f__Veillonellaceae	k__Bacteria.p__Firmicutes.c__Erysipelotrichi.o__Erysipelotrichales.f__Erysipelotrichaceae	k__Bacteria.p__Proteobacteria.c__Alphaproteobacteria.o__Rhizobiales.__	k__Bacteria.p__Proteobacteria.c__Alphaproteobacteria.o__Rhizobiales.f__Phyllobacteriaceae	k__Bacteria.p__Proteobacteria.c__Alphaproteobacteria.o__Rhodospirillales.f__Acetobacteraceae	k__Bacteria.p__Proteobacteria.c__Betaproteobacteria.o__Burkholderiales.f__Alcaligenaceae	k__Bacteria.p__Proteobacteria.c__Betaproteobacteria.o__Neisseriales.f__Neisseriaceae	k__Bacteria.p__Proteobacteria.c__Deltaproteobacteria.o__Desulfovibrionales.f__Desulfovibrionaceae	k__Bacteria.p__Proteobacteria.c__Gammaproteobacteria.o__Enterobacteriales.f__Enterobacteriaceae	k__Bacteria.p__Proteobacteria.c__Gammaproteobacteria.o__Pasteurellales.f__	k__Bacteria.p__Proteobacteria.c__Gammaproteobacteria.o__Pseudomonadales.f__Moraxellaceae	k__Bacteria.p__Proteobacteria.c__Gammaproteobacteria.o__Pseudomonadales.f__Pseudomonadaceae	k__Bacteria.p__Verrucomicrobia.c__Verrucomicrobiae.o__Verrucomicrobiales.f__Verrucomicrobiaceae
Instant whole milk powder	0.281892	0.00620668	0.0727184	0.000406478	0.034378	0.000885912	0.00050615	0.000167037	6.46923e-05	0	0	0	0	0.145349	0.118213	0.0105773	0.01462	0.000615642	0.000328785	0.00240975	0.0227005	0	0.00268884	0.0990757	0.00100936	0.00263957	0	0.000259728	0.00811696	0.000558444	0.00039276	0.141989	0.000501946	0	0.0290687	0.000674955				10h
Blackcurrant powder	0.22919	0.00855479	0.129992	0.000730351	0.0342638	0.0024459	0.00016946	0.000218658	0.0385423	0	0	0	0	0.0223585	0.145562	0.000167494	0.00881331	0.00195533	0.000311588	0.00473592	0.0570261	1.99003e-05	0.0193966	0.16394	0.00243802	0.00247436	0	0.00026239	0.00422012	0.000474263	0.000405059	0.117398	0.000185859	0	4.91981e-05	0.00103856
Boysenberry powder	0.232642	0.00818481	0.117813	0.000585321	0.0226673	0.0014759	2.65848e-05	5.31696e-05	0.0162645	0	0	0	5.2164e-05	0.0224285	0.0876262	0.00110241	0.0135729	0.00124339	0.000126801	0.00370561	0.0495193	0	0.0190322	0.207468	0.00273954	0.00116828	0	0.000107025	0.00420363	0.000265549	0.000242817	0.181914	0.000176509	0	0.000558155	0.00108319
Blueberry powder, premium	0.225214	0.00919287	0.0830225	0.0004126	0.0150307	0.00120608	0.000113522	0.000136386	0.000179781	0	0	0	0	0.0148567	0.0417867	0.136281	0.017721	0.000744322	0.000111588	0.00506568	0.0391471	0	0.0105221	0.185001	0.00295548	0.0043888	0	0.00086791	0.00526267	0.000845047	0.000130892	0.196297	0.000815919	3.09968e-05	0.000216978	0.000814793
Gold-fleshed kiwifruit powder	0.263082	0.00841956	0.126078	0.000390583	0.0188832	0.00184613	9.042e-05	0	0.00125761	0	0	0	0	0.0152757	0.0711943	0.0441897	0.0281009	0.00135491	7.535e-05	0.00553467	0.0397319	0	0.0111303	0.17727	0.00265147	0.000676913	0	6.7815e-05	0.00461296	0.000120151	0.000147719	0.174724	4.87732e-05	0	3.39859e-05	0.00131006
Green-fleshed kiwifruit powder	0.154735	0.0127978	0.106858	0.00117311	0.0106764	0.00332112	0.00351428	0.00269647	0.00229162	9.70685e-05	0	0	4.98642e-05	0.0100152	0.131314	0.0721353	0.00610915	0.00360119	0.00487973	0.00255684	0.12106	0	0.0222772	0.149541	0.00627495	0.0327766	0	0.00504898	0.0058527	0.00758533	0.00288069	0.100099	0.0067283	0	0.00196612	0.00128139
Apple powder	0.261198	0.00780606	0.102626	0.000341034	0.023678	0.00188928	0	0.000166438	0.000683009	0	0	0	0	0.0170662	0.0579608	0.0761073	0.019419	0.000879392	8.79812e-05	0.00849087	0.0288018	0	0.00502997	0.139869	0.00386984	0.00418641	0	0.000758211	0.00756933	0.00113814	5.32078e-05	0.225832	0.000798116	0	0.000199529	0.00120555
Carrot powder	0.227509	0.0114758	0.119249	0.000460121	0.0351735	0.00225783	4.49093e-05	0.00018372	0.000518866	0.000172169	0	0	0	0.009789	0.107879	0.159565	0.00524878	0.00125591	0.000118397	0.00314357	0.0495317	0	0.0201179	0.123999	0.00288152	0.00691498	0	0.00137221	0.00374237	0.00150094	0.000219628	0.0983177	0.00159168	0	0.000986326	0.00165886
Carrot juice powder, high beta carotene	0.279474	0.0108866	0.0787252	0.000222666	0.0371778	0.00112824	1.67181e-05	0	0	0	0	0	0	0.0246548	0.107088	0.0605455	0.0494392	0.000818451	0	0.00742709	0.0226666	0	0.00394399	0.140683	0.00283335	0.000938312	0	0.000148105	0.00362765	0.000157356	7.07277e-05	0.163204	0.000179196	0	0.00138872	0.000980802
Pea powder	0.22764	0.00462639	0.0970794	0.000571431	0.0290043	0.00183632	0.00116197	0.00052849	0.000339893	2.67647e-05	0	0	0	0.0155516	0.13812	0.144785	0.0047124	0.00141229	0.0016712	0.00263599	0.0592785	0	0.0114367	0.0973032	0.00180606	0.010612	0	0.00198826	0.00408158	0.00239199	0.00101473	0.131973	0.00229173	1.60588e-05	0.000501104	0.000806289
Pumpkin powder	0.204579	0.00353821	0.0908883	0.000635749	0.0224927	0.0014794	0.00106013	0.000812365	0.000498914	0	0	0	0	0.00439409	0.239814	0.0926094	0.0162996	0.00140431	0.00146778	0.00303022	0.048518	0	0.00635557	0.0614043	0.00126103	0.0227749	0	0.00321552	0.00378357	0.00451141	0.00105539	0.10604	0.00519899	0	0.0466233	0.000367585
Spinach powder	0.0558024	0.00261582	0.152022	0.000999523	0.111978	0.000971117	2.69278e-05	9.885e-05	0.000508588	0	0	0.00239441	0.00371827	0.0894782	0.012145	0.00127593	0.0237043	0.000254608	6.16022e-05	0.00349114	0.0817808	0	0.00361327	0.108578	0.000751241	0.00440316	0	0.000801784	0.0385028	0.00127086	4.39334e-05	0.28954	0.000731374	0.00325045	0.000390105	0.00039134
Spinach leaf powder	0.210552	0.00426313	0.0938375	0.000477725	0.0363002	0.00108869	0.00034504	0.000426559	0.000845185	0.0818573	0.0391106	0	0	0.0912389	0.0717529	0.105176	0.0180039	0.000475241	0.000771661	0.00111624	0.0351936	0	0.00312967	0.0771405	0.00132169	0.00726919	0	0.00095654	0.00736965	0.00156169	0.000370083	0.103925	0.00103418	0	0.00039744	0.000565452
Sweetcorn powder	0.169037	0.002782	0.095441	0.000517313	0.0197085	0.00108689	0.000855708	0.000659256	0.000291408	0.101504	0	0	0	0.110818	0.0567217	0.0468034	0.0572883	0.000553274	0.00118089	0.00137854	0.0303438	0	0.00466634	0.0622876	0.00118948	0.00950858	0	0.00149935	0.00458502	0.00213856	0.000573916	0.203943	0.00171174	2.41013e-05	0.0075508	0.000466715
Sweet potato powder	0.212579	0.0108743	0.0891447	0.000373116	0.0161538	0.00173802	2.21607e-05	6.27886e-05	0.000437725	0.000667357	0.000117726	0	0	0.132454	0.0671748	0.146376	0.0106401	0.00110576	4.80148e-05	0.00250819	0.0313346	0	0.0103195	0.107549	0.00189609	0.00205269	0	0.000368301	0.0031468	0.000481629	0.000255025	0.126623	0.000362114	0	0.0187729	0.00156106
Tomato powder	0.248214	0.00410571	0.0998976	0.000291816	0.0180736	0.00103345	7.68771e-05	0.000156889	6.72423e-05	4.93017e-05	0	0	0	0.0151462	0.0858505	0.0440686	0.00759941	0.000564114	0.000234885	0.00252996	0.0212977	0	0.00310988	0.185976	0.00115984	0.00162781	0	0.000135374	0.00756085	0.000297411	0.000100859	0.249197	0.000216056	0	9.27865e-05	0.000600628
Oat flour, F00151	0.148235	0.00276756	0.125251	0.000730227	0.034639	0.00146439	1.4658e-05	1.9544e-05	9.13769e-05	0.0115328	0	0	0	0.024514	0.0830543	0.156287	0.0231159	0.00021487	0.00014158	0.0103219	0.0136759	0	0.00216422	0.0517453	0.000409677	0.00228768	0	0.000234528	0.00869772	0.000342221	0.000129836	0.259585	0.000374651	0	0.0367447	0.000468284
Inulin	0.235336	0.00643228	0.104766	0.000306719	0.0199018	0.000705232	2.05124e-05	1.55618e-05	2.73499e-05	0.00415031	0	0	0	0.0195529	0.0341906	0.000645344	0.0334297	0.000441192	2.73499e-05	0.0120841	0.013369	0	0.0012098	0.120691	0.00168032	0.000494453	4.09445e-05	4.64707e-05	0.00380169	3.41873e-05	4.66853e-05	0.380568	2.33427e-05	0	0.00420706	0.000242738
Water	0.104723	0.00825803	0.158711	0.00120145	0.00594466	0.00200147	1.30147e-05	0	0	0.0155691	0	0	0	0.03593	0.0149118	6.14182e-05	0.00877782	0.000643447	4.14026e-05	0.108164	0.0555403	0.0026439	0.00292629	0.146959	0.00434987	0.000624383	0.000654439	5.58247e-05	0.00848024	0.000112332	8.70173e-05	0.308607	6.7122e-05	0	0.00192869	0.000529977
Median CV	0.287337	0.469186	0.375992	0.586228	0.760208	0.492974	1.73205	1.49394	1.05627	1.57803	1.73205	1.52263	1.73205	0.647694	0.781146	1.47083	1.03293	0.693068	1.28995	0.842559	0.521982	1.6484	0.703479	0.393537	0.729471	0.91112	1.73205	1.1544	0.430138	1.10298	0.940332	0.523615	1.16787	1.21743	1.66717	0.575257
padj 5 h	0.0413344	0.00771061	0.598634	0.342126	0.070824	0.598634	0.295245	0.245655	<0.001	0.00111552	NA	0.999488	0.999488	<0.001	0.0501447	0.136994	0.150966	0.0501447	0.245655	<0.001	<0.001	0.999488	0.00982685	0.0258175	0.227574	<0.001	0.999488	0.233239	<0.001	0.022061	0.022061	0.000822086	0.022932	0.999488	0.00982685	0.182298
10 h
Substrate	k__Bacteria.p__Actinobacteria.c__Actinobacteria.o__Bifidobacteriales.f__Bifidobacteriaceae	k__Bacteria.p__Actinobacteria.c__Coriobacteriia.o__Coriobacteriales.f__Coriobacteriaceae	k__Bacteria.p__Bacteroidetes.c__Bacteroidia.o__Bacteroidales.f__Bacteroidaceae	k__Bacteria.p__Bacteroidetes.c__Bacteroidia.o__Bacteroidales.f__Porphyromonadaceae	k__Bacteria.p__Bacteroidetes.c__Bacteroidia.o__Bacteroidales.f__Prevotellaceae	k__Bacteria.p__Bacteroidetes.c__Bacteroidia.o__Bacteroidales.f__Rikenellaceae	k__Bacteria.p__Bacteroidetes.c__Bacteroidia.o__Bacteroidales.f__S24.7	k__Bacteria.p__Bacteroidetes.c__Bacteroidia.o__Bacteroidales.f__.Paraprevotellaceae.	k__Bacteria.p__Cyanobacteria.c__Chloroplast.o__Streptophyta.f__	k__Bacteria.p__Firmicutes.c__Bacilli.o__Bacillales.f__Bacillaceae	k__Bacteria.p__Firmicutes.c__Bacilli.o__Bacillales.f__Paenibacillaceae	k__Bacteria.p__Firmicutes.c__Bacilli.o__Bacillales.f__.Exiguobacteraceae.	k__Bacteria.p__Firmicutes.c__Bacilli.o__Lactobacillales.f__Carnobacteriaceae	k__Bacteria.p__Firmicutes.c__Bacilli.o__Lactobacillales.f__Enterococcaceae	k__Bacteria.p__Firmicutes.c__Bacilli.o__Lactobacillales.f__Lactobacillaceae	k__Bacteria.p__Firmicutes.c__Bacilli.o__Lactobacillales.f__Leuconostocaceae	k__Bacteria.p__Firmicutes.c__Bacilli.o__Lactobacillales.f__Streptococcaceae	k__Bacteria.p__Firmicutes.c__Clostridia.o__Clostridiales.__	k__Bacteria.p__Firmicutes.c__Clostridia.o__Clostridiales.f__	k__Bacteria.p__Firmicutes.c__Clostridia.o__Clostridiales.f__Clostridiaceae	k__Bacteria.p__Firmicutes.c__Clostridia.o__Clostridiales.f__Lachnospiraceae	k__Bacteria.p__Firmicutes.c__Clostridia.o__Clostridiales.f__Peptostreptococcaceae	k__Bacteria.p__Firmicutes.c__Clostridia.o__Clostridiales.f__Ruminococcaceae	k__Bacteria.p__Firmicutes.c__Clostridia.o__Clostridiales.f__Veillonellaceae	k__Bacteria.p__Firmicutes.c__Erysipelotrichi.o__Erysipelotrichales.f__Erysipelotrichaceae	k__Bacteria.p__Proteobacteria.c__Alphaproteobacteria.o__Rhizobiales.__	k__Bacteria.p__Proteobacteria.c__Alphaproteobacteria.o__Rhizobiales.f__Phyllobacteriaceae	k__Bacteria.p__Proteobacteria.c__Alphaproteobacteria.o__Rhodospirillales.f__Acetobacteraceae	k__Bacteria.p__Proteobacteria.c__Betaproteobacteria.o__Burkholderiales.f__Alcaligenaceae	k__Bacteria.p__Proteobacteria.c__Betaproteobacteria.o__Neisseriales.f__Neisseriaceae	k__Bacteria.p__Proteobacteria.c__Deltaproteobacteria.o__Desulfovibrionales.f__Desulfovibrionaceae	k__Bacteria.p__Proteobacteria.c__Gammaproteobacteria.o__Enterobacteriales.f__Enterobacteriaceae	k__Bacteria.p__Proteobacteria.c__Gammaproteobacteria.o__Pasteurellales.f__	k__Bacteria.p__Proteobacteria.c__Gammaproteobacteria.o__Pseudomonadales.f__Moraxellaceae	k__Bacteria.p__Proteobacteria.c__Gammaproteobacteria.o__Pseudomonadales.f__Pseudomonadaceae	k__Bacteria.p__Verrucomicrobia.c__Verrucomicrobiae.o__Verrucomicrobiales.f__Verrucomicrobiaceae
Instant whole milk powder	0.367773	0.00218044	0.0407402	7.20804e-05	0.0283999	0.000517644	0.000231837	0	4.72511e-05	0	0	0	0	0.127149	0.179091	0.00785389	0.010583	0.00106924	0.000183538	0.00142618	0.0114869	0	0.00136278	0.079879	0.000386207	0.00272548	0	0.000327613	0.00626832	0.000519988	0.000114208	0.109825	0.000643046	0	0.0185335	0.000236208
Blackcurrant powder	0.256005	0.00435824	0.0682801	0.000297965	0.0299551	0.00100713	0.000171525	0.000399691	0.0193156	0	0	0	0	0.0127747	0.228358	0.000286142	0.0052935	0.00259924	0.00019063	0.0044686	0.0345954	0	0.0104955	0.205898	0.000534755	0.00642728	0	0.00103094	0.00534536	0.00157399	0.000322557	0.0961164	0.00145819	1.34626e-05	0.000517166	0.000174161
Boysenberry powder	0.217906	0.00565471	0.0637478	0.000670725	0.013066	0.0010118	0.000703881	0.000465346	0.0092239	0	0	0	6.90945e-05	0.0183607	0.238498	0.000555645	0.00643777	0.00182285	0.000653303	0.00341756	0.0396044	0	0.0162898	0.219162	0.00194285	0.00739343	0	0.000979312	0.00662587	0.00197581	0.000760491	0.116838	0.00143834	0	0.00119787	0.00093336
Blueberry powder, premium	0.295143	0.00389376	0.0398709	0.000201705	0.00749657	0.000940436	0.000605076	0.000274395	0	2.11073e-05	0	0	0	0.0101662	0.16688	0.132317	0.0108584	0.00270765	0.000450289	0.00251114	0.0265508	0	0.00728968	0.157078	0.000804583	0.00261471	0	0.000527682	0.00308937	0.000471396	0.000324782	0.124673	0.000344752	0	0.000119608	0.000487142
Gold-fleshed kiwifruit powder	0.323364	0.00515676	0.0705284	0.000219306	0.00819963	0.00128071	0.000314946	0.000209147	0.001068	0	0	0	0	0.00955009	0.217216	0.025795	0.0244504	0.00200545	0.000407351	0.00248525	0.0186901	0	0.00731218	0.142982	0.000894411	0.00691546	0	0.000886323	0.00274644	0.00142806	0.000142279	0.121807	0.00122808	0	0.000336826	0.000823426
Green-fleshed kiwifruit powder	0.350732	0.0072992	0.0665055	0.000346379	0.0090066	0.00123186	0.000800449	0.000560829	0.0033855	0	0	0	0	0.0131712	0.1624	0.0433185	0.0276037	0.00165164	0.000940352	0.00239487	0.0272594	0	0.0116784	0.14237	0.00167779	0.00686951	0	0.00153286	0.00267787	0.00222397	0.00062005	0.106369	0.00155684	0	0.000344816	0.00112994
Apple powder	0.269219	0.00457882	0.0916317	0.000351691	0.0214248	0.00123156	0.000250554	0.000262615	0.000478433	0	0	0	0	0.0159557	0.149179	0.0357188	0.01119	0.00124346	0.000436178	0.00495816	0.0266269	0	0.00506266	0.132904	0.00274793	0.0055053	0	0.000852393	0.00677434	0.00123683	0.000188668	0.205959	0.00103377	0	0.000227305	0.000899301
Carrot powder	0.181264	0.00788334	0.104025	0.000630814	0.00578926	0.00175701	0.0017333	0.00123031	0.00102237	7.11621e-05	2.0332e-05	0	0	0.00645065	0.256375	0.0992996	0.00319652	0.00482932	0.00272847	0.005577	0.0659252	0	0.0200822	0.0987114	0.00298467	0.021424	0	0.00426397	0.00314069	0.00524923	0.00137047	0.0787257	0.00468167	0	0.00194866	0.00224186
Carrot juice powder, high beta carotene	0.239014	0.00479707	0.04194	0.000218432	0.0136035	0.000590586	0.000954734	0.000453499	0.000161111	1.79013e-05	0	0	0	0.0158423	0.274306	0.0683006	0.0209562	0.00263299	0.00085926	0.00265535	0.0192549	0	0.00374268	0.140979	0.00150004	0.00469793	0	0.000928614	0.002926	0.00108418	0.000666272	0.132052	0.00108869	0	0.00113754	0.00125909
Pea powder	0.183472	0.00288919	0.0569358	0.00047079	0.0112461	0.00111138	0.00141292	0.00124116	0.000980309	9.63005e-05	0	0	0	0.0123276	0.323518	0.0725842	0.00151617	0.0027654	0.00179868	0.00271673	0.0468393	0.00024998	0.011405	0.0675029	0.00140493	0.0324297	0	0.00583314	0.00257966	0.00876925	0.00102031	0.130432	0.00697652	4.28766e-05	0.00194202	0.000297352
Pumpkin powder	0.145044	0.00179526	0.063548	0.000602909	0.00620565	0.00161011	0.00381711	0.00184248	0.00121741	0.000147251	0	0	0	0.00229212	0.353403	0.0239629	0.0112385	0.003773	0.00473169	0.00184844	0.0750943	0	0.00832459	0.0488012	0.00324227	0.0434476	0	0.0076311	0.00304615	0.0106274	0.00256502	0.108646	0.0088429	7.44864e-05	0.0460676	0.000294448
Spinach powder	0.0310715	0.00169632	0.0885881	0.0007296	0.244623	0.00037095	0	9.0356e-05	0.000162603	0	0	0.000455938	0.00140716	0.0353327	0.00576738	0.000644101	0.0117999	0.000129337	2.00791e-05	0.0191367	0.117498	0	0.0167533	0.153909	0.00025895	0.00219592	0	0.000351384	0.0579948	0.000335854	9.93359e-05	0.205488	0.000255302	0.0012182	0.000150593	0.000114425
Spinach leaf powder	0.217218	0.00281186	0.0772642	0.000394651	0.0411035	0.000759266	2.70186e-05	5.40362e-05	0.000601791	0.0545594	0.0514476	0	0	0.0999677	0.115764	0.071205	0.0210097	0.00082441	5.40362e-05	0.00143854	0.024806	0	0.00283395	0.0872111	0.00102399	0.0045431	0	0.000697069	0.0106005	0.00106902	5.38095e-05	0.107127	0.00107249	0	0.000335025	0.000552223
Sweetcorn powder	0.18497	0.00220975	0.0636584	0.000233124	0.0156318	0.000589097	0.000154899	0.000394566	0.000627186	0.0829264	3.13327e-05	0	0	0.107681	0.159234	0.0337723	0.0656616	0.000668152	0.000356597	0.00119101	0.01336	0	0.0034948	0.0469861	0.000421877	0.0151964	0	0.00244137	0.00330028	0.00349808	0.000204779	0.179123	0.00287986	1.82648e-05	0.00636931	0.000185039
Sweet potato powder	0.225921	0.00620809	0.0496598	0.000144574	0.00702107	0.00100672	3.92118e-05	0	0.000313438	0.000512665	0	0	0	0.0900012	0.272505	0.130337	0.00629588	0.00306113	0.000130706	0.00325578	0.0181475	0	0.00857493	0.0718807	0.000919096	0.00147096	0	0.000121565	0.00225515	0.000411194	0.0001292	0.0777596	0.000168506	0	0.0184958	0.00141467
Tomato powder	0.302208	0.00185857	0.0269162	7.54587e-05	0.00813894	0.000317859	0.00014765	1.96683e-05	0.000390839	0	0	0	0	0.0127635	0.195365	0.0125665	0.00564665	0.0015438	3.47412e-05	0.00137029	0.00841613	0	0.00115012	0.181445	0.000204397	0.0079083	0	0.00186614	0.00617267	0.00198686	4.34265e-05	0.217752	0.00255825	0	0.00051326	0.000126867
Oat flour, F00151	0.182741	0.00209936	0.0905582	0.000550103	0.0333335	0.000756483	8.32559e-05	0.000333326	0.000342274	0.00824775	0	0	0	0.0237989	0.137283	0.139575	0.0397172	0.000331466	0.000245142	0.00517867	0.0104639	0	0.00164176	0.0415835	0.000184639	0.0105438	0	0.00192102	0.0070287	0.00226613	0.000111008	0.22094	0.00209668	0	0.034682	0.000383326
Inulin	0.334611	0.00328018	0.0430899	0.000109791	0.00947207	0.000411412	0.000109843	0.000445831	0.000426447	0.00219963	0	0	0	0.0181295	0.151664	0.00546917	0.0131641	0.00272236	0.000155072	0.00416597	0.00902832	0	0.000978414	0.0833334	0.000528149	0.00903679	0	0.00171225	0.00373086	0.00248761	0.000142149	0.292398	0.00163274	0	0.0030971	0.000555469
Water	0.0729595	0.00599832	0.175934	0.00394139	0.000760721	0.00561805	0	1.99568e-05	0	0.005657	0	0	0	0.0261912	0.00856352	6.26551e-05	0.00566103	0.000357606	5.48812e-05	0.149451	0.0855185	0.000908847	0.00693863	0.158761	0.00189578	0.000582876	0.000250156	4.49028e-05	0.0254202	9.86849e-05	0.000362499	0.255282	1.57359e-05	0	0.000318652	0.000725824
Median CV	0.292821	0.86006	0.620577	0.874136	0.879983	0.808824	1.73205	1.5716	1.12393	1.47505	1.73205	1.6216	1.4082	0.825261	0.767489	1.4672	1.14094	0.876123	1.73205	0.602907	0.578787	1.4105	0.859357	0.785538	0.732575	1.14717	1.73205	1.34427	0.513295	1.1994	1.18085	0.579447	1.23872	1.73205	1.44642	0.959408
padj 10 h	<0.001	0.988334	0.545859	0.0146221	<0.001	0.205093	0.999932	0.545859	<0.001	<0.001	NA	0.999932	0.999932	<0.001	<0.001	0.083976	0.00286884	<0.001	0.847336	<0.001	<0.001	0.999932	0.00365753	0.643019	0.12814	0.000734232	0.999932	0.472155	<0.001	0.080334	0.0772623	0.525047	0.0720434	0.999932	<0.001	0.472155
Counts expressed as a percentage of the total count for each sample.

## Sheet: Table S8
Table S8. Percent relative abundance of microbial species 5 and 10 h after fermentation.
5 h
Substrate	k__Bacteria.p__Actinobacteria.c__Actinobacteria.o__Bifidobacteriales.f__Bifidobacteriaceae.g__Bifidobacterium.s__	k__Bacteria.p__Actinobacteria.c__Actinobacteria.o__Bifidobacteriales.f__Bifidobacteriaceae.g__Bifidobacterium.s__adolescentis	k__Bacteria.p__Actinobacteria.c__Actinobacteria.o__Bifidobacteriales.f__Bifidobacteriaceae.g__Bifidobacterium.s__animalis	k__Bacteria.p__Actinobacteria.c__Actinobacteria.o__Bifidobacteriales.f__Bifidobacteriaceae.g__Bifidobacterium.s__bifidum	k__Bacteria.p__Actinobacteria.c__Actinobacteria.o__Bifidobacteriales.f__Bifidobacteriaceae.g__Bifidobacterium.s__breve	k__Bacteria.p__Actinobacteria.c__Actinobacteria.o__Bifidobacteriales.f__Bifidobacteriaceae.g__Bifidobacterium.s__longum	k__Bacteria.p__Actinobacteria.c__Coriobacteriia.o__Coriobacteriales.f__Coriobacteriaceae.g__Collinsella.s__aerofaciens	k__Bacteria.p__Bacteroidetes.c__Bacteroidia.o__Bacteroidales.f__Bacteroidaceae.g__Bacteroides.s__	k__Bacteria.p__Bacteroidetes.c__Bacteroidia.o__Bacteroidales.f__Bacteroidaceae.g__Bacteroides.s__caccae	k__Bacteria.p__Bacteroidetes.c__Bacteroidia.o__Bacteroidales.f__Bacteroidaceae.g__Bacteroides.s__fragilis	k__Bacteria.p__Bacteroidetes.c__Bacteroidia.o__Bacteroidales.f__Bacteroidaceae.g__Bacteroides.s__ovatus	k__Bacteria.p__Bacteroidetes.c__Bacteroidia.o__Bacteroidales.f__Bacteroidaceae.g__Bacteroides.s__uniformis	k__Bacteria.p__Bacteroidetes.c__Bacteroidia.o__Bacteroidales.f__Porphyromonadaceae.g__Parabacteroides.s__	k__Bacteria.p__Bacteroidetes.c__Bacteroidia.o__Bacteroidales.f__Prevotellaceae.g__Prevotella.s__copri	k__Bacteria.p__Bacteroidetes.c__Bacteroidia.o__Bacteroidales.f__Rikenellaceae.g__Alistipes.s__putredinis	k__Bacteria.p__Bacteroidetes.c__Bacteroidia.o__Bacteroidales.f__S24.7.g__.s__	k__Bacteria.p__Bacteroidetes.c__Bacteroidia.o__Bacteroidales.f__.Paraprevotellaceae..g__.Prevotella..s__	k__Bacteria.p__Cyanobacteria.c__Chloroplast.o__Streptophyta.f__.g__.s__	k__Bacteria.p__Firmicutes.c__Bacilli.o__Bacillales.f__Bacillaceae.g__Bacillus.__	k__Bacteria.p__Firmicutes.c__Bacilli.o__Bacillales.f__Paenibacillaceae.g__Paenibacillus.s__	k__Bacteria.p__Firmicutes.c__Bacilli.o__Bacillales.f__.Exiguobacteraceae..g__Exiguobacterium.s__	k__Bacteria.p__Firmicutes.c__Bacilli.o__Lactobacillales.f__Carnobacteriaceae.g__Carnobacterium.s__viridans	k__Bacteria.p__Firmicutes.c__Bacilli.o__Lactobacillales.f__Enterococcaceae.g__Enterococcus.__	k__Bacteria.p__Firmicutes.c__Bacilli.o__Lactobacillales.f__Enterococcaceae.g__Enterococcus.s__	k__Bacteria.p__Firmicutes.c__Bacilli.o__Lactobacillales.f__Enterococcaceae.g__Enterococcus.s__casseliflavus	k__Bacteria.p__Firmicutes.c__Bacilli.o__Lactobacillales.f__Lactobacillaceae.g__Lactobacillus.__	k__Bacteria.p__Firmicutes.c__Bacilli.o__Lactobacillales.f__Lactobacillaceae.g__Lactobacillus.s__	k__Bacteria.p__Firmicutes.c__Bacilli.o__Lactobacillales.f__Lactobacillaceae.g__Lactobacillus.s__helveticus	k__Bacteria.p__Firmicutes.c__Bacilli.o__Lactobacillales.f__Lactobacillaceae.g__Lactobacillus.s__reuteri	k__Bacteria.p__Firmicutes.c__Bacilli.o__Lactobacillales.f__Lactobacillaceae.g__Lactobacillus.s__zeae	k__Bacteria.p__Firmicutes.c__Bacilli.o__Lactobacillales.f__Lactobacillaceae.g__Pediococcus.s__	k__Bacteria.p__Firmicutes.c__Bacilli.o__Lactobacillales.f__Leuconostocaceae.g__Leuconostoc.s__	k__Bacteria.p__Firmicutes.c__Bacilli.o__Lactobacillales.f__Leuconostocaceae.g__Leuconostoc.s__fallax	k__Bacteria.p__Firmicutes.c__Bacilli.o__Lactobacillales.f__Leuconostocaceae.g__Leuconostoc.s__mesenteroides	k__Bacteria.p__Firmicutes.c__Bacilli.o__Lactobacillales.f__Leuconostocaceae.g__Weissella.__	k__Bacteria.p__Firmicutes.c__Bacilli.o__Lactobacillales.f__Leuconostocaceae.g__Weissella.s__	k__Bacteria.p__Firmicutes.c__Bacilli.o__Lactobacillales.f__Streptococcaceae.g__Lactococcus.s__	k__Bacteria.p__Firmicutes.c__Bacilli.o__Lactobacillales.f__Streptococcaceae.g__Lactococcus.s__garvieae	k__Bacteria.p__Firmicutes.c__Bacilli.o__Lactobacillales.f__Streptococcaceae.g__Streptococcus.s__	k__Bacteria.p__Firmicutes.c__Bacilli.o__Lactobacillales.f__Streptococcaceae.g__Streptococcus.s__luteciae	k__Bacteria.p__Firmicutes.c__Clostridia.o__Clostridiales.__.__.__	k__Bacteria.p__Firmicutes.c__Clostridia.o__Clostridiales.f__.g__.s__	k__Bacteria.p__Firmicutes.c__Clostridia.o__Clostridiales.f__Clostridiaceae.g__.s__	k__Bacteria.p__Firmicutes.c__Clostridia.o__Clostridiales.f__Clostridiaceae.g__Clostridium.s__butyricum	k__Bacteria.p__Firmicutes.c__Clostridia.o__Clostridiales.f__Clostridiaceae.g__Clostridium.s__perfringens	k__Bacteria.p__Firmicutes.c__Clostridia.o__Clostridiales.f__Clostridiaceae.g__SMB53.s__	k__Bacteria.p__Firmicutes.c__Clostridia.o__Clostridiales.f__Lachnospiraceae.__.__	k__Bacteria.p__Firmicutes.c__Clostridia.o__Clostridiales.f__Lachnospiraceae.g__.s__	k__Bacteria.p__Firmicutes.c__Clostridia.o__Clostridiales.f__Lachnospiraceae.g__Blautia.s__
Instant whole milk powder	0.103409	0.00376125	0	0.0597985	0.030407	0.142017	0.00706275	0.0595605	0.0036349	0.00609998	0.00932281	0.00398981	0.00041442	0.0426851	0.000650147	0.000401601	0.000141305	9.08856e-05	0	0	0	0	0.111586	0.00540014	0.000390204	0.00404071	0.00282204	0.00354037	0.0154497	0.0101882	0.139374	0.00147888	0	0.00388014	0.0073822	0	0.0136552	0	0.00295471	0.001087	0.000674138	0.000275408	2.83785e-05	0.000156679	0.000526442	0.000112169	0.00238916	0.000924985	0.00434274
Blackcurrant powder	0.04988	0.00655983	0	0.0419799	0.0431187	0.0631274	0.0089251	0.0934281	0.00882752	0.00907448	0.0184026	0.00585641	0.000814684	0.0404887	0.00158845	0.00015974	0.000206116	0.0440433	0	0	0	0	0.00241814	0.0219438	0.00293697	0.0128148	0.00484318	0.0018841	0.0472225	0.0268649	0	2.82316e-05	0	0.000139128	0	0	3.60704e-05	0	0.00521276	0.00198316	0.00221948	0.000293716	0.000319373	0.000135512	0.000606074	0.00131703	0.00522118	0.00200252	0.00656749
Boysenberry powder	0.0780337	0.00724396	0	0.0480471	0.0396346	0.0807574	0.00833575	0.0881465	0.00821199	0.0108714	0.0161292	0.00489236	0.000631673	0.02455	0.000941448	2.83785e-05	5.67569e-05	0.0176387	0	0	0	0	0.00674434	0.0161174	0.00160372	0.0103825	0.0021489	0.0154243	0.0480281	0.0193756	0	0	0	7.21407e-05	0	0.00118517	0	0	0.00417888	0.0104367	0.00136718	0.000137337	0.000169389	0.000332272	0.000638533	0.000356155	0.00450707	0.00159378	0.00392453
Blueberry powder, premium	0.0514861	0.00382074	0	0.0395586	0.0315379	0.068738	0.00764673	0.0466588	0.00409812	0.00505341	0.00843193	0.00204165	0.000314091	0.0117169	0.000607934	9.14828e-05	0.000113364	0.000149434	0	0	0	0	0.00433184	0.00711383	0.000632387	0.00303381	0.00312964	0.00243328	0.0146977	0.00930134	0	0	0	0.0140571	0.0992089	0	0	0	0.00257383	0.0103223	0.000630834	9.27523e-05	0	7.09462e-05	0.00235135	0.000161988	0.00228348	0.000715704	0.00235832
Gold-fleshed kiwifruit powder	0.0593315	0.00530549	0	0.0555475	0.0391642	0.092429	0.00735039	0.0804652	0.00921661	0.00973268	0.0151179	0.00457036	0.000352074	0.0176944	0.00107014	8.51354e-05	0	0.00123544	0	0	0	0	0.00510077	0.00889736	0.000578694	0.00717519	0.00179385	0.00966679	0.0304057	0.0180472	0	0.00042912	0	0.0383325	0.00243913	0	0.000180682	0	0.00469027	0.0216505	0.00127569	7.09462e-05	0.000105032	0.00015989	0.00295811	0.000351715	0.00277519	0.000659412	0.00245287
Green-fleshed kiwifruit powder	0.0408658	0.00318928	0.000113514	0.0351463	0.0430388	0.0585651	0.0135475	0.0826125	0.00693521	0.00584879	0.0119128	0.00434699	0.000993906	0.0126569	0.00116166	0.0031105	0.00247947	0.00265543	0	0	0	0	0.00245847	0.00867256	0.000789935	0.00315873	0.0700367	0.00260758	0.0310644	0.020434	0	0.000332253	0	0.0814365	0.000139128	0	0	0	0.00668519	0.000384112	0.00350083	0.00431397	0.000127398	0.000157822	0.00055559	0.000502192	0.00966451	0.00555204	0.0620924
Apple powder	0.0590975	0.00384195	0	0.0467394	0.0403031	0.104616	0.00763279	0.0657906	0.00721294	0.0126142	0.0126324	0.00331584	0.000334504	0.0219909	0.00110538	0	0.000189388	0.000774197	0	0	0	0	0.00949448	0.0063542	0.000248312	0.00602951	0.00439145	0.00617745	0.0288244	0.014061	0	2.25853e-05	0	0.0882951	0.00012367	0	0	0	0.00501088	0.0134049	0.000984734	9.21551e-05	0.000103058	0.00280783	0.00284471	0.000174487	0.00407983	0.00113092	0.00218397
Carrot powder	0.0602688	0.00588665	0	0.0454562	0.048364	0.090957	0.0122434	0.0931503	0.00840905	0.00983078	0.0163153	0.00631836	0.000456657	0.0375262	0.00147565	5.6682e-05	0.000231881	0.000577018	0.00018446	0	0	0	0.00285505	0.00695328	0.000630666	0.0111538	0.00561489	0.0339689	0.0503889	0.0179636	0	0.0396967	0	0.121715	0	0.0149188	0	0	0.00495178	0.000857901	0.00143372	0.000149434	0.000148229	0.000130577	0.000683648	0.000333434	0.00363944	0.00176372	0.0036768
Carrot juice powder, high beta carotene	0.0571332	0.00306407	0	0.0920397	0.0335493	0.0783687	0.00940016	0.0434723	0.00655599	0.00629614	0.0105986	0.00199972	0.000190167	0.0321317	0.0005679	1.41892e-05	0	0	0	0	0	0	0.00956801	0.00845717	0.00466243	0.0128878	0.00079983	0.00999253	0.0531658	0.0148272	0	0.00949475	0	0.0495878	0	0.000158097	0.00762817	0.000519461	0.00448469	0.0315362	0.000762339	0	1.41892e-05	0.000475339	0.00424955	0.000282316	0.00342466	0.00051803	0.000908463
Pea powder	0.0598009	0.00270437	0	0.0477945	0.0343037	0.0798432	0.00415491	0.074468	0.006359	0.00622407	0.0117578	0.0033539	0.000526256	0.0295955	0.00083699	0.00109287	0.000501251	0.000330386	0	0	0	0	0.0113914	0.00577033	0.000139128	0.0193781	0.0175605	0.0106758	0.0698884	0.0114479	0	0.0621323	0.0593315	0.0230479	0.0232349	0	0	0	0.00239236	0.00215676	0.00141403	0.00157291	0	5.67569e-05	0.00102904	0.000171088	0.00526875	0.0020875	0.0188568
Pumpkin powder	0.0608754	0.00297852	0	0.0544842	0.0283258	0.0634412	0.00339543	0.0680642	0.00537431	0.00572348	0.00954824	0.00344458	0.000623385	0.023001	0.000546259	0.0010028	0.000765744	0.000485176	0	0	0	0	0.00200943	0.00260929	0	0.141775	0.0317253	0.0103989	0.0667385	0.00550874	0	0.023579	0	0.0238934	0.0463181	0.00316194	0.0112813	0.00102763	0.00197737	0.00428761	0.001315	0.0013765	0	9.93246e-05	0.00183423	0.000123073	0.00466227	0.00322372	0.0228035
Spinach powder	0.0159401	0.000391621	0	0.0086829	0.0115287	0.0314872	0.00276668	0.125646	0.0142529	0.0108102	0.0301769	0.0128516	0.00130316	0.135159	0.000675043	3.54731e-05	0.000139128	0.000613959	0	0	0.00224174	0.00433183	0.00932862	0.0381318	0.0541804	0.000288563	0.00795093	0.000580936	0.00417252	0.00327337	0	6.21095e-05	0	0.00162339	0	0	0.0268494	0.000513815	0.000755525	0	0.000305508	8.3791e-05	0	0	0.00434823	6.69878e-05	0.0718041	0.00739962	0.00227863
Spinach leaf powder	0.0959644	0.00319023	0	0.0573229	0.0221197	0.0684202	0.00474903	0.0804969	0.00526889	0.00818165	0.0130234	0.00658142	0.000580482	0.0418176	0.000729403	0.000417088	0.000531049	0.00106904	0.0902988	0.0427539	0	0	0.0461312	0.0560013	0.00256779	0.00936196	0.0136537	0.00711081	0.0495848	0.00733692	0	0.00807954	0	0.00197165	0.126116	0.00254084	0.0116088	0.00493488	0.00163515	0.00176317	0.000581572	0.000935682	3.09174e-05	3.95242e-05	0.000124931	7.72936e-05	0.0105047	0.0020891	0.0106438
Sweetcorn powder	0.0429521	0.00183992	0	0.0437869	0.021391	0.0582975	0.00261262	0.0682693	0.00581682	0.00713994	0.0103075	0.00418136	0.00052086	0.0197909	0.000510188	0.000856132	0.000664137	0.000284507	0.0890949	0	0	0	0.00522497	0.100256	0.000113364	0.0055403	0.0189882	0.00358994	0.0249263	0.00409836	0	0.027085	0	0.00950691	0.00882359	0.00147369	0.036729	0.0123541	0.000896771	0.000640307	0.000578895	0.00120922	0	0.000144281	0.00021867	8.17343e-05	0.00301229	0.00171244	0.0172591
Sweet potato powder	0.0487277	0.0040921	5.15291e-05	0.0507197	0.0458135	0.0907407	0.012447	0.0710762	0.00561217	0.00930421	0.0138263	0.00638971	0.000433626	0.0174045	0.00141959	3.09174e-05	8.75994e-05	0.000555364	0.000501976	0.000113514	0	0	0.12094	0.00761363	0.000760442	0.00951967	0.00323108	0.00827575	0.0378932	0.0237136	0	0.0100125	0	0.157597	0.000355551	0.000271023	0.00498005	0.000389596	0.00626094	0.00048096	0.00138575	6.69878e-05	0.000149215	6.18349e-05	0.000802733	0.000361746	0.00233049	0.000843489	0.00312771
Tomato powder	0.0878684	0.00911588	0	0.0771806	0.028781	0.0887433	0.00444153	0.0752762	0.0070263	0.0129964	0.0144694	0.00453187	0.000332614	0.0203454	0.000733402	8.57327e-05	0.00017281	7.72936e-05	6.21095e-05	0	0	0	0.00866121	0.00831772	0.000767626	0.0130959	0.00294876	0.015151	0.0537474	0.0109573	0	0.000145543	0	4.12233e-05	0.0479521	0	0	0	0.00253916	0.00601764	0.000668755	0.000257945	2.12839e-05	0.000509616	0.0012615	0.000195373	0.00233349	0.00089835	0.00376064
Oat flour, F00151	0.0506032	0.00133587	0	0.0301929	0.0184939	0.061188	0.00275643	0.0956857	0.00908102	0.0104994	0.0147588	0.0064329	0.000734743	0.038087	0.000853753	1.54587e-05	2.06116e-05	9.85775e-05	0.0112774	0	0	0	0.0106224	0.00638183	0.00918034	0.0173015	0.00288458	0.0143329	0.056323	0.00377339	0	7.34021e-05	0	0.000832248	0.129142	0.031625	0.00684898	0.00868968	0.000803297	0.00726743	0.000239125	0.000161832	0	0.000170271	0.0106559	0	0.0045167	0.000524723	0.00393377
Inulin	0.0531587	0.00501497	0	0.0428987	0.0318	0.0895854	0.00599616	0.0844361	0.00717287	0.0104999	0.0100176	0.00233218	0.00030238	0.0179816	0.000468459	1.69389e-05	1.41892e-05	2.25853e-05	0.00494214	0	0	0	0.00867526	0.0093303	0.00127388	0.00440806	0.000647035	0.00459177	0.0170741	0.0110674	0	0.000485583	0	7.21407e-05	0	0	0	0	0.00219395	0.0287263	0.000475793	2.25853e-05	7.07993e-05	0.000653763	0.00934165	0.000211325	0.00189614	0.000281308	0.000718674
Water	0.0203372	0.00222805	0	0.0189329	0.0292576	0.0429436	0.00718332	0.0965894	0.0145613	0.0239019	0.0269843	0.0125072	0.00132986	0.00751908	0.00135988	1.69389e-05	0	0	0.0147518	0	0	0	0.00828792	0.0233927	0.00558061	0.000675031	0.00153625	0.000829246	0.00330371	0.0090575	0	2.06116e-05	0	5.08168e-05	0	0	0.000203267	7.90484e-05	0.0033066	0.00570847	0.000706684	4.95154e-05	0.000364364	0.00390141	0.107827	0.000807285	0.013821	0.00331439	0.00127917
Median CV	0.45265	0.454002	1.48431	0.384722	0.376599	0.39566	0.519696	0.464607	0.431994	0.528594	0.441584	0.595973	0.562417	0.653257	0.539897	1.45371	1.37523	0.904806	1.25621	1.49128	1.22461	1.16312	0.757731	0.544023	1.23106	1.04559	0.920079	1.11517	0.875389	0.493733	1.51491	1.45371	1.46765	1.45371	1.45371	1.46765	1.46765	1.46765	0.687107	1.42878	0.674255	1.03942	1.33438	1.35711	1.13851	0.844767	0.600517	0.624418	0.716279
padj 5 h	0.0309293	0.0997919	NA	0.206968	0.634736	0.634736	0.121118	0.988449	0.280362	0.335332	0.301567	0.242946	0.596635	0.242946	0.988449	0.242946	0.188738	<0.001	0.0198501	NA	0.988449	0.988449	<0.001	<0.001	0.0693832	0.847562	<0.001	0.964162	0.701845	0.123683	NA	0.0690204	NA	0.323961	0.0352334	0.988449	0.988449	NA	0.0306813	0.121118	0.00132324	0.187714	0.979368	0.673909	<0.001	0.796449	<0.001	0.0231519	<0.001
10 h
Substrate	k__Bacteria.p__Actinobacteria.c__Actinobacteria.o__Bifidobacteriales.f__Bifidobacteriaceae.g__Bifidobacterium.s__	k__Bacteria.p__Actinobacteria.c__Actinobacteria.o__Bifidobacteriales.f__Bifidobacteriaceae.g__Bifidobacterium.s__adolescentis	k__Bacteria.p__Actinobacteria.c__Actinobacteria.o__Bifidobacteriales.f__Bifidobacteriaceae.g__Bifidobacterium.s__animalis	k__Bacteria.p__Actinobacteria.c__Actinobacteria.o__Bifidobacteriales.f__Bifidobacteriaceae.g__Bifidobacterium.s__bifidum	k__Bacteria.p__Actinobacteria.c__Actinobacteria.o__Bifidobacteriales.f__Bifidobacteriaceae.g__Bifidobacterium.s__breve	k__Bacteria.p__Actinobacteria.c__Actinobacteria.o__Bifidobacteriales.f__Bifidobacteriaceae.g__Bifidobacterium.s__longum	k__Bacteria.p__Actinobacteria.c__Coriobacteriia.o__Coriobacteriales.f__Coriobacteriaceae.g__Collinsella.s__aerofaciens	k__Bacteria.p__Bacteroidetes.c__Bacteroidia.o__Bacteroidales.f__Bacteroidaceae.g__Bacteroides.s__	k__Bacteria.p__Bacteroidetes.c__Bacteroidia.o__Bacteroidales.f__Bacteroidaceae.g__Bacteroides.s__caccae	k__Bacteria.p__Bacteroidetes.c__Bacteroidia.o__Bacteroidales.f__Bacteroidaceae.g__Bacteroides.s__fragilis	k__Bacteria.p__Bacteroidetes.c__Bacteroidia.o__Bacteroidales.f__Bacteroidaceae.g__Bacteroides.s__ovatus	k__Bacteria.p__Bacteroidetes.c__Bacteroidia.o__Bacteroidales.f__Bacteroidaceae.g__Bacteroides.s__uniformis	k__Bacteria.p__Bacteroidetes.c__Bacteroidia.o__Bacteroidales.f__Porphyromonadaceae.g__Parabacteroides.s__	k__Bacteria.p__Bacteroidetes.c__Bacteroidia.o__Bacteroidales.f__Prevotellaceae.g__Prevotella.s__copri	k__Bacteria.p__Bacteroidetes.c__Bacteroidia.o__Bacteroidales.f__Rikenellaceae.g__Alistipes.s__putredinis	k__Bacteria.p__Bacteroidetes.c__Bacteroidia.o__Bacteroidales.f__S24.7.g__.s__	k__Bacteria.p__Bacteroidetes.c__Bacteroidia.o__Bacteroidales.f__.Paraprevotellaceae..g__.Prevotella..s__	k__Bacteria.p__Cyanobacteria.c__Chloroplast.o__Streptophyta.f__.g__.s__	k__Bacteria.p__Firmicutes.c__Bacilli.o__Bacillales.f__Bacillaceae.g__Bacillus.__	k__Bacteria.p__Firmicutes.c__Bacilli.o__Bacillales.f__Paenibacillaceae.g__Paenibacillus.s__	k__Bacteria.p__Firmicutes.c__Bacilli.o__Bacillales.f__.Exiguobacteraceae..g__Exiguobacterium.s__	k__Bacteria.p__Firmicutes.c__Bacilli.o__Lactobacillales.f__Carnobacteriaceae.g__Carnobacterium.s__viridans	k__Bacteria.p__Firmicutes.c__Bacilli.o__Lactobacillales.f__Enterococcaceae.g__Enterococcus.__	k__Bacteria.p__Firmicutes.c__Bacilli.o__Lactobacillales.f__Enterococcaceae.g__Enterococcus.s__	k__Bacteria.p__Firmicutes.c__Bacilli.o__Lactobacillales.f__Enterococcaceae.g__Enterococcus.s__casseliflavus	k__Bacteria.p__Firmicutes.c__Bacilli.o__Lactobacillales.f__Lactobacillaceae.g__Lactobacillus.__	k__Bacteria.p__Firmicutes.c__Bacilli.o__Lactobacillales.f__Lactobacillaceae.g__Lactobacillus.s__	k__Bacteria.p__Firmicutes.c__Bacilli.o__Lactobacillales.f__Lactobacillaceae.g__Lactobacillus.s__helveticus	k__Bacteria.p__Firmicutes.c__Bacilli.o__Lactobacillales.f__Lactobacillaceae.g__Lactobacillus.s__reuteri	k__Bacteria.p__Firmicutes.c__Bacilli.o__Lactobacillales.f__Lactobacillaceae.g__Lactobacillus.s__zeae	k__Bacteria.p__Firmicutes.c__Bacilli.o__Lactobacillales.f__Lactobacillaceae.g__Pediococcus.s__	k__Bacteria.p__Firmicutes.c__Bacilli.o__Lactobacillales.f__Leuconostocaceae.g__Leuconostoc.s__	k__Bacteria.p__Firmicutes.c__Bacilli.o__Lactobacillales.f__Leuconostocaceae.g__Leuconostoc.s__fallax	k__Bacteria.p__Firmicutes.c__Bacilli.o__Lactobacillales.f__Leuconostocaceae.g__Leuconostoc.s__mesenteroides	k__Bacteria.p__Firmicutes.c__Bacilli.o__Lactobacillales.f__Leuconostocaceae.g__Weissella.__	k__Bacteria.p__Firmicutes.c__Bacilli.o__Lactobacillales.f__Leuconostocaceae.g__Weissella.s__	k__Bacteria.p__Firmicutes.c__Bacilli.o__Lactobacillales.f__Streptococcaceae.g__Lactococcus.s__	k__Bacteria.p__Firmicutes.c__Bacilli.o__Lactobacillales.f__Streptococcaceae.g__Lactococcus.s__garvieae	k__Bacteria.p__Firmicutes.c__Bacilli.o__Lactobacillales.f__Streptococcaceae.g__Streptococcus.s__	k__Bacteria.p__Firmicutes.c__Bacilli.o__Lactobacillales.f__Streptococcaceae.g__Streptococcus.s__luteciae	k__Bacteria.p__Firmicutes.c__Clostridia.o__Clostridiales.__.__.__	k__Bacteria.p__Firmicutes.c__Clostridia.o__Clostridiales.f__.g__.s__	k__Bacteria.p__Firmicutes.c__Clostridia.o__Clostridiales.f__Clostridiaceae.g__.s__	k__Bacteria.p__Firmicutes.c__Clostridia.o__Clostridiales.f__Clostridiaceae.g__Clostridium.s__butyricum	k__Bacteria.p__Firmicutes.c__Clostridia.o__Clostridiales.f__Clostridiaceae.g__Clostridium.s__perfringens	k__Bacteria.p__Firmicutes.c__Clostridia.o__Clostridiales.f__Clostridiaceae.g__SMB53.s__	k__Bacteria.p__Firmicutes.c__Clostridia.o__Clostridiales.f__Lachnospiraceae.__.__	k__Bacteria.p__Firmicutes.c__Clostridia.o__Clostridiales.f__Lachnospiraceae.g__.s__	k__Bacteria.p__Firmicutes.c__Clostridia.o__Clostridiales.f__Lachnospiraceae.g__Blautia.s__
Instant whole milk powder	0.0913944	0.00657004	0	0.0361869	0.0356234	0.13277	0.0017703	0.0232082	0.00203002	0.00251532	0.00349504	0.000758395	5.76688e-05	0.0227945	0.000228483	0.000170271	0	3.82228e-05	0	0	0	0	0.0910297	0.0031693	0	0.0110762	0.00362776	0.0133512	0.0484312	0.00655628	0.0637074	0.00100101	0	0.00200963	0.00306665	0	0.00686883	0	0.000741408	0.000605822	0.000810345	0.000134798	0	0	0.000238789	9.20831e-05	0.00112554	0.000372657	0.00237656
Blackcurrant powder	0.0596563	0.0213028	0	0.0524912	0.0422441	0.0653268	0.00472646	0.0579953	0.0039402	0.00449785	0.0107314	0.00361934	0.000338651	0.0372108	0.000664455	0.000123147	0.000336959	0.0225799	0	0	0	0	0.00226695	0.0102432	0.00135512	0.0268608	0.00731103	0.00558732	0.113179	0.0174771	0	0	0	0.000213361	1.54587e-05	0	0	0	0.0021047	0.00231733	0.00259684	0.000158537	0.000225853	0.000237145	0.000460531	0.00119761	0.00288686	0.00187272	0.00434029
Boysenberry powder	0.0838158	0.00849956	9.223e-05	0.0463419	0.0230969	0.0492282	0.00543854	0.0472859	0.0031862	0.00472479	0.00718507	0.0022493	0.000651151	0.0135056	0.000532397	0.000652705	0.000430158	0.00970842	0	0	0	0	0.00381806	0.0133408	0.00158097	0.0242569	0.00650932	0.0515955	0.11793	0.0213491	0	6.21095e-05	0	6.18349e-05	0	0.000376162	0	0	0.00384004	0.00255129	0.00180134	0.000607241	0.000197621	0.000248438	0.000555531	0.00055826	0.00270496	0.00137859	0.00698058
Blueberry powder, premium	0.0927298	0.00582582	9.93246e-05	0.0493878	0.0240328	0.0938374	0.0032449	0.0231251	0.00311679	0.00320586	0.00540242	0.00108057	0.000184907	0.0067814	0.000498626	0.000610137	0.00027669	0	0	0	0	0	0.00437252	0.00501187	0.000344425	0.021604	0.00564746	0.021787	0.0956173	0.0160884	0	0	0	0.00697188	0.111794	0	0	0	0.00140724	0.00928685	0.00263716	0.000454056	0	0	0.000224264	0.000644212	0.00237229	0.000404117	0.00547186
Gold-fleshed kiwifruit powder	0.084065	0.00567972	0	0.0661795	0.0271304	0.0915961	0.00389094	0.0388	0.00465649	0.00545347	0.00759743	0.00239255	0.000173407	0.00779902	0.000489582	0.000333447	0.000197902	0.000796483	0	0	0	0	0.00447125	0.00475852	0	0.0245124	0.00699633	0.0387202	0.112582	0.0226999	0	0.000112926	0	0.0203709	0.000422319	0	8.46947e-05	0	0.00204774	0.0228787	0.00193	0.000425005	3.54731e-05	0	0.000586006	0.000441039	0.00101521	0.000715359	0.00494698
Green-fleshed kiwifruit powder	0.128774	0.025762	0	0.118342	0.0517397	0.138366	0.00820967	0.0595223	0.00598157	0.00502198	0.0115703	0.00372951	0.000479957	0.0121964	0.00077294	0.00116352	0.000806026	0.00443256	0	0	0	0	0.00867161	0.00862518	0.000754125	0.0254077	0.0159128	0.0216634	0.114045	0.0366793	0	0.000279025	0	0.0508922	6.69878e-05	0	0	0	0.00453289	0.0348306	0.00219818	0.00136492	0.00012663	0.000187534	0.0011334	0.000379917	0.00317673	0.00190761	0.0096389
Apple powder	0.109334	0.00372765	0.000120609	0.0814875	0.033313	0.0903855	0.0051716	0.0715182	0.00877047	0.0152048	0.0142568	0.00536897	0.000412903	0.026368	0.000759024	0.000347636	0.000349353	0.000598055	0	0	0	0	0.00966683	0.00770931	0.00036892	0.0266635	0.00850671	0.0313673	0.108217	0.0215468	0	0	0	0.045193	0.000255406	0	3.95242e-05	0	0.00295803	0.0117093	0.00161168	0.000599084	0	0.00200465	0.00147164	0.000419723	0.00587909	0.00127246	0.0059367
Carrot powder	0.0707429	0.00520992	0.000170271	0.0389509	0.0336544	0.0641723	0.00764709	0.0871651	0.00607227	0.00516629	0.0105539	0.0050406	0.000643594	0.00697877	0.000680076	0.00241926	0.00162833	0.00128356	4.25677e-05	0	0	0	0.00160662	0.00555563	0.000508168	0.0276715	0.0510527	0.0626928	0.139202	0.0233356	0	0.0115294	0	0.091868	0	0.00943608	0	0	0.0033033	0.000223837	0.00632079	0.00379106	0.000349147	0.000191975	0.000751397	0.00150121	0.00734343	0.00443956	0.0328832
Carrot juice powder, high beta carotene	0.0929256	0.0022429	0.00190845	0.0558586	0.019509	0.0472846	0.00346731	0.0293472	0.00426887	0.00438018	0.00609161	0.00131773	0.00025787	0.0138269	0.000228064	0.00113514	0.000539191	0.000191555	2.12839e-05	0	0	0	0.0108829	0.00454158	0.0013094	0.036714	0.00804973	0.0409604	0.190212	0.0228144	0	0.00919039	0	0.0407781	5.15291e-05	2.25853e-05	0.0048276	0	0.00131043	0.0136197	0.00281629	0.00102162	5.67569e-05	0	0.000937947	0.000627536	0.00447337	0.000634263	0.00929515
Pea powder	0.0456761	0.00154824	0	0.044364	0.0229897	0.0529229	0.00276892	0.0420601	0.00332874	0.00251238	0.00590242	0.00207359	0.0003588	0.0121529	0.000554489	0.000993787	0.000893997	0.000753222	9.76864e-05	0	0	0	0.00984352	0.00338235	0	0.0297696	0.028092	0.0198609	0.16161	0.0088741	0	0.0364938	0.0229297	0.00343646	0.0132069	0	2.82316e-05	0	0.00110552	0.000170271	0.00215655	0.00125554	2.82316e-05	0.000146804	0.000396448	0.000346784	0.00358701	0.00339385	0.0144804
Pumpkin powder	0.0356137	0.00172289	0.000191555	0.0400968	0.0175877	0.0400596	0.00116983	0.0511057	0.0020704	0.0012583	0.00308848	0.00162794	0.000557711	0.00570099	0.000124438	0.00371668	0.00177992	0.00116837	1.54587e-05	0	0	0	0.00132699	0.000844055	0	0.109473	0.0733389	0.0431898	0.1006	0.00628756	0	0.00773545	0	0.0119384	0.00200687	0.000558985	0.00859934	0.000491229	0.000631563	0.000198649	0.00365012	0.00460513	0	1.69389e-05	9.0341e-05	0.000304668	0.00764944	0.00580931	0.0473132
Spinach powder	0.00817342	0	0	0.00422672	0.00586337	0.0194801	0.00187724	0.0597183	0.00834089	0.00388102	0.0284388	0.00878895	0.000786887	0.303633	0.000190439	0	9.27523e-05	0.000183587	0	0	0.000570425	0.00187952	0.00440304	0.0142687	0.0259824	0	0.00325432	0.000138606	0.00187403	0.00117898	0	0	0	0.000581676	0.000183788	0	0.0124544	0.000265377	0.000363702	0	0.000153393	2.06116e-05	0	0	0.0195975	7.80408e-05	0.0745609	0.0592203	0.00159169
Spinach leaf powder	0.135393	0.00338398	0.00018807	0.045866	0.0211305	0.0704849	0.00309042	0.0558884	0.00520996	0.00950475	0.0126483	0.00531565	0.000422554	0.0513409	0.000545416	4.25677e-05	5.15291e-05	0.000664891	0.0712272	0.0631597	0	0	0.0665848	0.081818	0.00671711	0.0112361	0.00930834	0.00883509	0.0966715	0.0118795	0	0.00644607	0	0.0018227	0.058625	0.00173342	0.0128849	0.00855417	0.00105127	0.00368618	0.00102938	5.15291e-05	0	0	0.000107499	0.000188269	0.0106203	0.0018842	0.0012801
Sweetcorn powder	0.0558464	0.00181887	0.000134798	0.0686158	0.0200608	0.0892584	0.0029601	0.0603103	0.00499501	0.00630006	0.00959262	0.00430012	0.000307403	0.0207829	0.00036372	0.000197155	0.000515291	0.000822273	0.119277	4.51705e-05	0	0	0.0050571	0.120955	0.00032184	0.0197474	0.0178925	0.0506376	0.0986935	0.00535328	0	0.0260787	0	0.0115433	0.00595762	0.00139464	0.0660979	0.0270176	0.000703593	0.000268176	0.000845614	0.000438297	0	0.000170046	0.000294265	0.000137011	0.00239537	0.00268735	0.00542994
Sweet potato powder	0.0559389	0.00240692	7.21407e-05	0.0680992	0.0243613	0.0616753	0.00549552	0.0261032	0.00213447	0.00354835	0.00615713	0.00235766	0.000104813	0.00588674	0.000582452	3.09174e-05	0	0.000303566	4.12233e-05	0	0	0	0.0669375	0.0052767	0.000418582	0.0274247	0.00203	0.056987	0.110631	0.0170423	0	0.00734658	0	0.150332	0.000229484	0	0.00457603	6.38516e-05	0.0026149	0.000103058	0.00253172	0.000103058	6.18349e-05	4.96623e-05	0.000618969	0.00067107	0.00159271	0.000596082	0.00106649
Tomato powder	0.0854844	0.0069242	0	0.104574	0.0173513	0.0721218	0.00142772	0.012091	0.00163257	0.00325763	0.00445415	0.000715236	5.92959e-05	0.00686254	0.000185067	0.000120609	2.25853e-05	0.000319258	0	0	0	0	0.00673975	0.00396347	0	0.0201242	0.00630051	0.0373911	0.0844354	0.0120348	0	3.09174e-05	0	0	0.0102262	0	0	0	0.000743447	0.00391989	0.00132053	2.83785e-05	3.54731e-05	6.18349e-05	0.000198774	0.000184166	0.000785318	0.000839123	0.000853566
Oat flour, F00151	0.0685282	0.00201286	8.75994e-05	0.0363045	0.0161351	0.074688	0.00199866	0.0696709	0.00735897	0.00564571	0.0102792	0.00402946	0.000551697	0.0364286	0.000482768	9.27523e-05	0.000360485	0.000381315	0.00983418	0	0	0	0.00866053	0.00506575	0.0131926	0.016329	0.00840041	0.0418938	0.0758661	0.00337165	0	7.09462e-05	0	0.00124144	0.116687	0.01597	0.0129264	0.0297123	0.000376055	0.00402957	0.000342121	0.000273104	0	0.000111497	0.00492596	7.55945e-05	0.00247319	0.00147835	0.00370872
Inulin	0.109445	0.00750749	0.000252492	0.0482765	0.0247928	0.0854011	0.00257735	0.0228868	0.00270763	0.0046505	0.00324372	0.000827715	8.73806e-05	0.00801153	0.000178226	8.75994e-05	0.000355551	0.000340092	0.00183671	0	0	0	0.00984218	0.00494484	0.000113364	0.0146912	0.00569556	0.0148273	0.0655056	0.0208497	0	0.00481725	0	2.06116e-05	0	0	0	0	0.00181603	0.00884484	0.00220425	0.00012367	5.6682e-05	0	0.000699676	0.000530899	0.000616557	0.000704399	0.00240051
Water	0.016572	0.00114738	0	0.0142908	0.0240053	0.0348831	0.00489648	0.100854	0.0146148	0.0308381	0.0589462	0.0186873	0.00429702	0.000932875	0.00538805	0	2.06116e-05	0	0.00597811	0	0	0	0.00509605	0.0230834	0.00270455	0	0.000508175	0.000482567	0.00215867	0.0072125	0	6.38085e-05	0	0	0	0	0.000319258	5.67569e-05	0.00248287	0.00350864	0.000459708	5.6682e-05	0.00331776	0.0114632	0.160232	0.00751474	0.028331	0.0114725	0.000585715
Median CV	0.504725	0.71372	1.51491	0.459541	0.489022	0.397998	0.801661	0.59413	0.690023	0.714037	0.644727	0.769722	0.810271	0.784626	0.839842	1.51491	1.38646	0.970033	1.43791	1.46765	1.3621	1.10746	0.867964	0.82162	1.46765	0.84	1.0058	1.07126	0.781281	0.482742	1.46765	1.36359	1.46765	1.3253	1.44854	1.46765	1.46765	1.46765	0.820546	1.45371	0.774575	1.45371	1.46765	1.46068	1.08983	0.787735	0.90809	0.734042	1.15694
padj 10 h	0.010476	<0.001	0.999991	<0.001	0.0598345	0.0443827	0.999991	0.0492584	0.498166	0.511122	0.0375408	<0.001	0.00156159	<0.001	0.781518	0.999991	0.625562	<0.001	<0.001	NA	0.999991	0.999991	<0.001	<0.001	0.289445	0.769383	<0.001	0.25759	0.0329104	<0.001	NA	0.12654	NA	0.0598345	0.0022261	0.999991	0.999991	NA	0.999991	0.511122	0.000892657	0.877753	0.999991	0.769383	<0.001	0.000673062	<0.001	<0.001	0.000535772
Counts expressed as a percentage of the total count for each sample.
[truncated: 43 more columns]
